# Supplementary material for: Health-related quality of life of informal carers in ALS: a systematic review of person reported outcome measures
Source: Qual Life Res. 2025 Jun 25;34(10):2731–44. doi: 10.1007/s11136-025-04012-y (PMC12535500; doi:10.1007/s11136-025-04012-y)
Supplement: Supplementary file 2 — Supplementary Material 2 [file 11136_2025_4012_MOESM2_ESM.xlsx]

## Sheet: Overview
SUPPLEMENTARY MATERIAL 2: DATA EXTRACTED FROM INCLUDED STUDIES
Article title: Health-Related Quality of Life of Informal Carers in ALS: A Systematic Review of Person Reported Outcome Measures
Journal: Quality of Life Research
Authors: Rosie Bamber, Jill Carlton, Theocharis Stavroulakis, Christopher McDermott
Corresponding Author: Professor Jill Carlton, School of Health and Related Research (SCHARR), University of Sheffield, j.carlton@sheffield.ac.uk

## Sheet: PROM
	PROM	PROM Abb.	Reference(s) first author, year (dev papers)	Recall period	N subscales (N items)	Total score? (Y/N)	Dimensions of HRQoL assessed (sub-domains) *as defined in the development paper(s)	Response option type (N options)	Origin language (Country)	Construct definition	Theory, model, conceptual framework or rationale for construct	Target population	Intended context of use	ROs justified?	Recall period justified?	Were carers involved?
1	Acceptance of Illness Scale	AIS	Felton, 1984	N/A	0 (8)	Y	Psychological acceptance/ adjustment	Frequency (5)	English (US)	The measures of coping used reflected the study's conceptualization of coping as "efforts, both action-oriented and intrapsychic," to manage environmental stresses and/or to regulate the emotions aroused by the	The study examines whether coping plays a causal role in adjustment to illness, or whether coping behaviors are simply emotional reactions to illness.Controllability is suggested as a critical property of stressors by this research and by several theories of coping (e.g., Baum, Singer, & Baum, 1981; Lazarus & Folkman, 1984).	Adult patients with chronic illness - non-hospitalised	Research	Y	N	N
2	Beck Depression Inventory	BDI	Beck, 1961	Present	0 (21)	Y	Depression	Varies (4-5)	English (US)	“the items were chosen on the basis of their relationship to the overt behavioral manifestations of depression and do not reflect any theory regarding the etiology or the underlying psychological processes in depression”	Not reported	Adult patients with suspected symptoms of depression	Research & Clinical	Y	N	N
3	Beck Hopelessness Scale	BHS	Beck, 1974	Present	0 (20)	Y	Hopelessness	True/ False	English (UK)	A person's hopelessness can be objectified by defining it in terms of a system of negative expectancies concerning himself and his future life'	Not reported	Adult patients	Clinical	N	N	N
4	Coping Orientation to Problems Experienced Inventory	Brief COPE	Carver, 1997	N/A	0 (28)	Y	Coping	Frequency (4)	English (US)	Not reported	Lazarus and Folkham Model of Coping, Carver and Scheier Model of Behavioural Self-Regulation	General adult population	Research	N	N	N
5	Burden Scale for Family Caregivers	BSFC	Grasel, 1995	N/A	0 (28)	Y	Caregiver Burden	Agreement (4)	German (Germany)	"Global measure of perceived burden resulting from home care"	Not reported	Adult carers	Clinical	N	N	Y
6	Carer Quality of Life	CarerQoL	Brouwer, 2006	Present	7 (7 + VAS)	Y	Caregiver burden (fulfillment, relational problems, mental health problems, problems with daily activities, financial problems, support, physical problems)	Severity (4)	Dutch (Netherlands) (assumed)	Subjective [caregiver] burden is a measure of how straining the caregiver experiences the care giving task to be.	Existing burden measures were studied in order to determine which dimensions could be used to describe the situation surrounding the burden experienced by the caregiver (…) We set out to develop an instrument that was capable of describing the 'care profile' as well as valuing the impact on the caregiver's overall quality of life.	Informal adult caregivers	Research (Economic evaluation)	Y	N	N
7	Caregiver Burden Inventory	CBI	Novak, 1989	N/A	5 (24)	Y	Caregiver Burden	Frequency (5)	English (US)	"the impact of the changes in cognition and behavior of the Alzheimer patient on the family, and the patient's subsequent need for care and supervision"	Not reported	Adult carers	Clinical	N	N	Y
8	Center for Epidemiology Studies Depression Scale	CES-D-10	Radloff, 1977	Past week	0 (20)	Y	Depression	Frequency (4)	English (US)	"current level of depressive sympotmatology, with emphasis on the affective component, depressed mood"	Not reported	General adult population	Research	N	Y	N
9	Chalder Fatigue Scale	CFS	Chalder, 1993	N/A	2 (14)	Y	Physical and Mental Fatigue	Severity (4)	English (UK)	"difficult to define...some definitions identify the source of the fatigue e.g. muscle dysfunction, while others take a behavioural view...fatigue can be representated as a single phenomenon or discrete variable... experienced as a subjective internal feeling"	Not reported	General adult population	Research	N	N	N
10	Chalder Fatigue Scale - Physical Fatigue Subscale	CFS-Physical	Chalder, 1993	N/A	0 (8)	Y	Physical Fatigue	Severity (4)	English (UK)	"difficult to define...some definitions identify the source of the fatigue e.g. muscle dysfunction, while others take a behavioural view...fatigue can be representated as a single phenomenon or discrete variable... experienced as a subjective internal feeling"	Not reported	General adult population	Research	N	N	N
11	Caregiver Network Scale	CNS	Love, 2004	Present	4 (50)	Y	Caregiver Social Support	Agreement (5)	English (Australia)	social support is an effective source of coping effectively with environmental demands and thus reducing perceived stress.	Stress appraisal model	Adult carers of people living with MND	Research	N	N	Y
12	Close Persons Questionnaire	CPQ	Stansfeld, 1992	N/A	3 (15)	Y	Social Support	Frequency (5)	English (UK)	"support is not a distinct entity but a dynamic interactive process depending on the needs and skills for developing and maintaining relationships among those involved"	"There is a wide variety of theoretical constructs underpinning the notion of social support and a lack of common unifying theoretical principles"	General adult population	Research	N	N	N
13	Caregiver Strain Index	CSI	Robinson, 1983	N/A	0 (13)	Y	Caregiver strain	Agreement (2)	English (US)	By strain we mean those enduring problems that have the potential for arousing threat, a meaning that establishes strain and stressor as interchangeable concepts.	Not reported	Adult carers	Research	N	N	Y
14	Dyadic Adjustment Scale - Dyadic Subscale	DAS	Spanier, 1976	N/A	5 (32)	Y	Quality of Dyadic Relationship	1-15 Agreement (6), 16-22 Frequency (6), 23-24 Frequency (5), 25-28 Frequency (6), 29-30 Y/N (2), 31 VAS (0-6), 32 Agreement (6)	English (US)	"marital or dyadic adjustment may be viewed in 2 distinct ways - as a process, or as a qualitative evaluation of a state" "Dyadic adjustment can be defined as a process the outcome of which is determined by the degree of: (1) troublesome dyadic differences, (2) interpersonal tensions and personal anxiety, (3) dyadic satisfaction, (4) dyadic cohesion, and (5) consensus on matters of importance for…	Locke Marital Adjustment	General adult population	Research	N	N	N
15	EuroQoL-5 Dimensions	EQ-5D-5L	Herdman, 2011	Today	5 (5 + VAS)	Y	Health status (mobility, self-care, usual activities, pain / discomfort, and anxiety / depression)	Severity (5)	English (UK) and Spanish	Health status	“Generic measure should aim to capture physical, mental, and social functioning [6] (…) People have to weigh up the very diverse attributes of health to determine which, on balance, seems best, it should be possible to elicit such overall valuations by some suitable investigatory method which generates a single index value for each health state”	General adult population	Research	Y	N	N
16	Existential Well-Being Subscale from the McGill Quality of Life Questionnaire	EWBS	Cohen, 1995	Last 2 Days	0 (3)	Y	Meaningful Existence	Agreement (10)	English (US)	"sense of purpose and meaning in life, achievement of life goals, and judgement of the value of his or her life"	Not reported	Adult patients	Clinical	Y	N	N
17	Functional Assessment of Chronic Illness Therapy–Spiritual Well-Being Scale	FACIT-Sp	Peterman, 2002	Past 7 Days	2 (12)	Y	Spiritual Wellbeing	Agreement (5)	English (US)	"spirituality includes dimensions such as personal search for meaning and purpose in life, connection with a transcendent dimension of existence, and the experiences and feelings associated with that search and connection"	Larger FACIT measurement system	Adult patients	Research	N	N	N
18	The Duke-UNC Functional Social Support Questionnaire	FSSQ	Broadhead, 1988	N/A	2 (8)	Y	Social Support	Frequency (5)	English (US)	Confidant and affective support	Not Reported	General adult population	Research	N	N	N
19	General Health Questionnaire	GHQ	Goldberg, 1972	Recently	4 (28)	Y	Psychiatric disturbance - Somatic symptoms, anxiety, insomnia, social dysfunction and depression	Severity (4)	English (UK)	Non-psychotic psychiatric illnesses	Psychiatric epidemiologists - measuring prevalence of non-psychotic illnesses in the community	Adult patients	Clinical	Y	Y	N
20	Hospital Anxiety & Depression Scale	HADS	Zigmond, 1983	Last week	2 (14)	N	Anxiety, depression	Frequency (4)	English (UK)	“depression subscale were largely based on the anhedonic state (…) psychic manifestations of anxiety neurosis”	Unclear	Adult patients	Clinical	N	N	N
21	Life Satisfaction Checklist	LiSat-11	Fugl-Meyer, 1991	N/A	0 (11)	Y	Happiness - Life Satisfaction	Satisfaction (6)	Swedish (Sweden)	"Satisfaction with life as a whole"	Tatarkiewicz happiness concpetualisation	General adult population	Research	N	N	N
22	Metacognitive Questionnaire 30	MCQ-30	Wells, 2004	N/A	5 (30)	Y	Metacognition	Agreement (4)	English (UK)	"metacognition refers to the psychological structures, knowledge, events and processes that are involved in the control. modification and interpretation of thinking itself"	Self-Regulatory Executive Function Model	Adult patients	Clinical	N	N	N
23	Multidimensional Scale of Perceived Social Support	MPSS	Zimet, 1988	N/A	3 (12)	Y	Social Support	Agreement (7)	English (US)	"all writers agress that social support involves some kind of relationship transaction between individuals"	Buffering Hypothesis	General adult population	Research	N	N	N
24	McGill Quality of Life Questionnaire	MQOL	Cohen, 1995	Last 2 Days	4 (17)	Y	QoL	Agreement (10)	English (US)	"physical symptoms, psychological symptoms, outlook on life and meaningful existence"	Questions were based on previous QoL measures - PIL, Missoula-Vitas QoL index, and previous unpubl;ished longitudinal data from 50 palliative care patients	Adult patients	Clinical	Y	N	N
25	Positive and Negative Affect Schedule	PANAS	Watsin, 1988	N/A	2 (20)	Y	Affect	Severity (5)	English (US)	"positive affect reflects the extent to which a person feels enthusiastic, active and alert. High PA is a state of high energy, full concentration and pleasurable excitement. Negative affect is a general dimension of subjective distress and unpleasurable engagement that subsumes a variety of aversive mood states, including anger, contempt, disgust, guilt, fear and nervousness"	2 Factor Model by Watson and Tellegen (1985)	General adult population	Research	Y	N	N
26	Patient Health Questionnaire-9	PHQ-9	Spitzer, 1999	Last 2 Weeks	0 (9)	Y	Depression	Frequency (4)	English (US)	Not Reported	DSM-IV	Adult patients	Clinical	Y	Y	N
27	Profile of Mood States - Short Form	POMS-SF	Curran, 1995	N/A	6 (37)	Y	Psychological Distress	Severity (5)	English (US)	"mood disturbance...psychological distress"	Based on 65-item POMS	Adults - patients and general population	Research & Clinical	N	N	N
28	QoL Enjoyment & Satisfaction Questionnaire Short Form	Q-LES-Q-SF	Endicott, 1993	Past week	0 (16)	Y	QoL	Satisfaction (5)	English (US)	Not Reported	Q-LES-Q	Adult patients	Clinical	N	N	N
29	Quality of Life in Life-Threatening Illness Family Carer Version	QOLLTI-F	Cohen, 2006	Past 2 days	0 (16)	Y	QoL	Agreement (11)	English (US)	"subjective wellbeing, reflecting differences or gaps between hopes and expectations and current experiences"	Not reported	Adult carers	Research	Y	Y	Y
30	Quality of Life at the End of Life	QUAL-E (fam)	Steinhauser, 2014	Last week	2 (17)	Y	QoL	Severity (5) and Frequency (5)	English (US)	"quality of life, care and family experience"	FACIT-sp, QUAL-E, FAMCARE	Adult carers	Research & Clinical	N	Y	Y
31	Rand 36-Item Health Survey	RAND-36	Hays, 1993	Past 4 Weeks	8 (36)	Y	HRQoL	Varies (2-6)	English (US)	Not Reported	Not Reported	General adult population	Research	Y	N	N
32	Self-Rating Anxiety Scale	SAS	Zung, 1971	Past several days	0 (20)	Y	Anxiety	Frequency (4)	English (US)	"a neurosis characterised by anxious overconcern extending to panic and frequently associated with somatic symptoms"	DSM-II, Anxiety Status Inventory	Adult patients	Clinical	Y	N	N
33	Self-Rating Depression Scale	SDS	Zung, 1965	Past several days	0 (20)	Y	Depression	Frequency (4)	English (US)	Not Reported	DSM-II	Adult patients	Clinical	N	N	N
34	Short Form-12	SF-12	Ware Jr, 1995; Ware Jr, 1996	Varies by item	2 or 8 (12)	N	Physical health (Physical functioning, role-physical, bodily pain, general health), Mental health (vitality, social functioning, role-emotional, mental health)	Varies by item (varies by item)	English (US)	"Health status"	Unclear	General adult population	Research	N	N	N
35	Short Form-36	SF-36	Ware, 1992	Varies by item	2 or 8 (36)	N	Health status - Physical health (Physical functioning, bodily pain, role limitations due to physical health problems, general health), Mental health (role limitations due to personal or emotional problems, emotional well-being, social functioning, energy/fatigue)	Varies by item (varies by item)	English (US)	“‘Health’, eight concepts: physical functioning, social and role functioning, mental health, general health perceptions, bodily pain, and vitality.”	“The eight health concepts were selected from 40 concepts included in the Medical Outcomes Study (MOS). Those chosen represent the most frequently measured concepts in widely used health surveys and those most affected by disease and treatment.68,70 SF-36 items also represent multiple operational indicators of health, including behavioral function and dysfunction, distress and well-being, objecti…	Adult patients and general population	Research & Clinical	N	N	N
36	Short Form-36 Mental Component Summary	SF-36 MCS	Ware, 1992	Varies by item	4 (14)	N	Mental health components of HRQoL	Varies by item (varies by item)	English (US)	“social and role functioning, mental health, and vitality.”	“The eight health concepts were selected from 40 concepts included in the Medical Outcomes Study (MOS). Those chosen represent the most frequently measured concepts in widely used health surveys and those most affected by disease and treatment.68,70 SF-36 items also represent multiple operational indicators of health, including behavioral function and dysfunction, distress and well-being, objecti…	Adult patients and general population	Research & Clinical	N	N	N
37	Short Form-36 Version 2	SF-36 V2	Ware, 2000	Varies by item	2 or 8 (36)	N	HRQoL	Varies by item (varies by item)	English (US)	“‘Health’, eight concepts: physical functioning, social and role functioning, mental health, general health perceptions, bodily pain, and vitality.”	“The eight health concepts were selected from 40 concepts included in the Medical Outcomes Study (MOS). Those chosen represent the most frequently measured concepts in widely used health surveys and those most affected by disease and treatment.68,70 SF-36 items also represent multiple operational indicators of health, including behavioral function and dysfunction, distress and well-being, objecti…	Adult patients and general population	Research & Clinical	Y	Y	N
38	State-Trait Anxiety Inventory-X	STAI-X	Spielberger, 1970	Present (state); General (trait)	2 (40)	Y	State & Trait Anxiety	Severity (state) (4); Frequency (trait) (4)	English (US)	State anxiety (A-State) is conceptualized as a transitory emotional state or condition of the human organism that is characterized by subjective, consciously perceived feelings of tension and apprehension, and heightened autonomic nervous system activity. A-States may vary in intensity and fluctuate over time. Trait anxiety (A-Trait) refers to relatively stable individual differences in anxiety p…	The conceptions of trait and state anxiety that guided the construction of the STAI are considered in greater detail by Spielberger (1966a)	General adult population	Research & Clinical	N	Y	N
39	State-Trait Anxiety Inventory-Y1	STAI-Y1	Spielberger, 1983	Present	1 (20)	Y	State & Trait Anxiety	Severity (state) (4); Frequency (trait) (4)	English (US)	State anxiety (A-State) is conceptualized as a transitory emotional state or condition of the human organism that is characterized by subjective, consciously perceived feelings of tension and apprehension, and heightened autonomic nervous system activity. A-States may vary in intensity and fluctuate over time. Trait anxiety (A-Trait) refers to relatively stable individual differences in anxiety p…	The conceptions of trait and state anxiety that guided the construction of the STAI are considered in greater detail by Spielberger (1966a)	General adult population	Research & Clinical	N	Y	N
40	State-Trait Anxiety Inventory-Y	STAI-Y1 & Y2	Spielberger, 1983	Present and general	2 (40)	Y	State & Trait Anxiety	Severity (state) (4); Frequency (trait) (4)	English (US)	State anxiety (A-State) is conceptualized as a transitory emotional state or condition of the human organism that is characterized by subjective, consciously perceived feelings of tension and apprehension, and heightened autonomic nervous system activity. A-States may vary in intensity and fluctuate over time. Trait anxiety (A-Trait) refers to relatively stable individual differences in anxiety p…	The conceptions of trait and state anxiety that guided the construction of the STAI are considered in greater detail by Spielberger (1966a)	General adult population	Research & Clinical	N	Y	N
41	Satisfaction With Life Scale	SWLS	Diener, 1985	N/A	0 (5)	Y	Life satisfaction	Agreement (3)	English (UK)	“Life satisfaction refers to a cognitive, judgmental process. Shin and Johnson (1978) define life satisfaction as ‘a global assessment of a person’s quality of life according to his chosen criteria’ (p. 478)”	Unclear	Unclear	Unclear	N	N	N
42	World health organisation quality of life-BREF	WHOQOL-BREF	WHOQOL, 1998	2 weeks	4 (26)	Y	Quality of life (Physical health, psychological, social relationships, environment)	Varies by item (4)	Multiple	“It is a broad ranging concept incorporating, in a complex way, the person’s physical health, psychological state, level of independence, social relationships, personal beliefs, and relationship to salient features of the environment (…) At minimum, quality of life includes the following dimensions: physical (individuals’ perception of their physical state), psychological (individuals’ perception…	“An initial step involved achieving consensus on a working definition of quality of life as a person's perception of his/her position in life within the context of the culture and value systems in which he/she lives and in relation to his/her goals, expectations, standards, and concerns (…) This definition highlights the group's commitment to an essentially subjective concept that encompasses the…	Adult patients, carers, and general population	Research & Clinical	Y	Y	Y
43	Zarit Burden Interview	ZBI	Zarit, 1980	N/A	0 (22)	Y	Caregiver burden	Frequency (5)	English (US)	Burden	Unclear	Adult carers	Unclear	N	N	Y

## Sheet: Development Study Data
	Study	PROM	PROM Abb.	N	Age Mean (SD) years	% female	Matched target population?	Qualitative method used	Skilled group moderators	Topic/interview guide?	Recorded & transcribed verbatim?	Analysis description	% coded independently	Saturation?	Quant sample?	Cog interview/pilot?
1	Felton, 1984	Acceptance of Illness Scale	AIS	151	61	37	Doubtful	Items drawn from Linkowski's (1971) Sickness Impact scales and rated on a 5-point agree-disagree continuum.	N	N	N	Quantitative analysis	N	NR	151	N
2	Beck, 1961	Beck Depression Inventory	BDI	409	23% (15-24), 32.4% (25-34), 24.8% (35-44), 13.7% (45-54), 6.1% (55+)	60.9	Y	Items generated from clinical observation "items were generated on the basis of their relationship to the overt behavioural manifestations of depression and do not reflect any theory regarding the eitiology or the underlying psychological processes of depression"	N	N	N	Quantitative analysis	N	NR	409	N
3	Beck, 1974	Beck Hopelessness Scale	BHS	294	F 29.84 (9.91), M 31.35 (10.39)	57.5	Y	Items were selected from 2 sources (1) 9 items were selected from a test of attitudes about the future structured in a semantia differential format and revised for the present test. (2) The remaining 11 items were drawn from a pool of pessimistic statements made by psychiatric patients who were adjudged by clinicians to appear hopeless	N	N	N	The scale was appraised by several clinicians regarding the face validity and comprehensibility of the items.	N	NR	294	Y
4	Carver, 1997	Coping Orientation to Problems Experienced Inventory	Brief COPE	168	NR	66	N	Quantitative methods	N	N	N	Quantitative analysis	N	NR	168	N
5	Grasel, 1995	Burden Scale for Family Caregivers	BSFC	120	F 57.6 (13.3), M 67.6 (10.9)	93.3	Y	Items derived from Zarit 1980 and Robinson 1983 and a year's experience of counselling caregiving relatives	N	N	N	Quantitative analysis	N	NR	120	N
6	Brouwer, 2006	Carer Quality of Life	CarerQoL	225	61	75	Y	Items derived from review of other measures and questionnaires with carers.	N	N	N	Quantitative analysis	N	NR	225	Y
7	Novak, 1989	Caregiver Burden Inventory	CBI	107	60.13 (13.06)	73.8	Y	Qualitative interviewing	NR	Y	NR	Quantitative analysis	N	NR	N/A	N
8	Radloff, 1977	Center for Epidemiology Studies Depression Scale	CES-D-10	5066	NR	NR	Y	Items selected from a pool of items from previously validated depression scales	Y	N	N	Quantitative analysis	N	NR	5066	N
9	Chalder, 1993	Chalder Fatigue Scale	CFS	374	NR	NR	N	Items generated by experts to reflect physical and mental fatigue	N	N	N	Quantitative analysis	N	NR	374	N
10	Chalder, 1993	Chalder Fatigue Scale - Physical Fatigue Subscale	CFS	374	NR	NR	N	Items generated by experts to reflect physical and mental fatigue	N	N	N	Quantitative analysis	N	NR	374	N
11	Love, 2004	Caregiver Network Scale	CNS	75	NR	NR	Y	Literature review, expert consultation	N	N	N	Six experts in MND and caregiving rated for relevance, readability and theoretical importance	N	NR	75	N
12	Carver, 1989	Coping Orientation to Problems Experienced Inventory	COPE	978	NR	NR	N	Quantitative methods	N	N	N	Quantitative analysis	N	NR	978	N
13	Stansfeld, 1992	Close Persons Questionnaire	CPQ	125	NR	50	Y	Questionnaires and interviews	NR	Y	NR	Quantitative analysis	N	NR	125	Y
14	Robinson, 1983	Caregiver Strain Index	CSI	85	Range 22-83	NR	Y	Items derived from Robinson 1979 and a literature review	NR	NR	NR	Unclear	NR	NR	81	N
15	Spanier, 1976	Dyadic Adjustment Scale - Dyadic Subscale	DAS	218	35.1 (Married), 30.4 (Divorced)	NR	Y	Items pooled from other questionnaires. Questionnaires conducted with pooled items	N	N	N	Quantitative analysis	N	NR	218	N
16	Herdman, 2011	EuroQoL-5 Dimensions	EQ5D5L	77	36 ≤ 40 years old	55.84	Y	Focus groups	Y	Y	Y	Thematic content analysis	NR	NR	77	Y
17	Cohen, 1995	Existential Well-Being Subscale from the McGill Quality of Life Questionnaire	EWBS	40	66 (Range 38-88)	70	Y	Qualitative impressions from a longitudinal study of 50 palliative patients - unpublished data'	N	N	N	Quantitative analysis	N	NR	40	Y
18	Cella, 1993	Functional Assessment of Chronic Illness Therapy–Spiritual Well-Being Scale	FACIT-Sp	45	Median 60 (Range 27-76)	NR	Y	Semi-structured interviews	NR	Y	N	Thematic content analysis	Y	NR	545	Y
19	Peterman, 2002	Functional Assessment of Chronic Illness Therapy–Spiritual Well-Being Scale	FACIT-Sp	200	NR	NR	Assumed	Interviews	NR	N	N	Unclear	NR	NR	1617	N
20	Broadhead, 1988	The Duke-UNC Functional Social Support Questionnaire	FSSQ	401	35.7	78	N	Quantitative methods	N	N	N	Quantitative analysis	N	NR	401	N
21	Goldberg, 1979	General Health Questionnaire	GHQ	523	NR	NR	Assumed	Questionnaire	N	N	N	Quantitative analysis	N	NR	523	N
22	Zigmoid, 1983	Hospital Anxiety & Depression Scale	HADS	98	NR	NR	Y	Quantitative methods	N	N	N	Quantitative analysis	N	NR	50	N
23	Fugl-Meyer, 1991	Life Satisfaction Checklist	LiSat-11	201	25-64 years old	54.2	Y	Quantitative methods	N	N	N	Quantitative analysis	N	Y	201	N
24	Wells, 2004	Metacognitive Questionnaire 30	MCQ-30	182	33.5 (11.47)	65.4	N	Quantitative methods	N	N	N	Quantitative analysis	N	NR	182	N
25	Cartwright-Hatton, 1997	Metacognitive Questionnaire 65	MCQ-65	25	NR	44	N	Semi-structured interviews	NR	Y	NR	Thematic content analysis	NR	NR	306	N
26	Zimet, 1988	Multidimensional Scale of Perceived Social Support	MPSS	275	18.6 (0.88)	49.5	N	Quantitative methods	N	N	N	Quantitative analysis	N	NR	275	N
27	Cohen, 1995	McGill Quality of Life Questionnaire	MQOL	40	66 (Range 38-88)	70	Y	Qualitative impressions from a longitudinal study of 50 palliative patients - unpublished data'	N	N	N	Quantitative analysis	N	NR	40	Y
28	Watsin, 1988	Positive and Negative Affect Schedule	PANAS	1002	NR	NR	N	Questionnaire	N	N	N	Quantitative analysis	N	Y	1002	N
29	Spitzer, 1999	Patient Health Questionnaire-9	PHQ-9	3000	46 (17.2)	66	Assumed	Survey	NR	NR	NR	Quantitative analysis	N	NR	3000	N
30	Curran, 1995	Profile of Mood States - Short Form	POMS-SF	600	38.2 (10.7)/ 35 (8.3)/ 33.5 (9.4)/ 48.5 (29.8)/ 46.8 (11.4)/ 56.5 (12.2)	59.7	Doubtful	Quantitative methods	N	N	N	Quantitative analysis	N	NR	600	N
31	Shacham, 1983	Profile of Mood States - Short Form	POMS-SF	83	56.3 (11.9)	72.3	Doubtful	Quantitative methods	N	N	N	Quantitative analysis	N	NR	83	N
32	Endicott, 1993	QoL Enjoyment & Satisfaction Questionnaire Short Form	Q-LES-Q-SF	95	39.1 (10.7)	59	Assumed	Quantitative methods	N	N	N	Quantitative analysis	N	NR	95	N
33	Cohen, 2006	Quality of Life in Life-Threatening Illness Family Carer Version	QOLLTI-F	60	18 - >65	40	Y	Semi-structured interviews	Y	Y	NR	Unclear	NR	NR	245	Y
34	Steinhauser, 2014	Quality of Life at the End of Life	QUAL-E (Fam)	32	NR	84	Y	Interviews	Y	Y	NR	Quantitative analysis	N	NR	32	Y
35	Hays, 1993	Rand 36-Item Health Survey	RAND-36	NR	NR	NR	N	Items derived from prior health status assessments	N	N	N	Quantitative analysis	N	N	N/A	N
36	Zung, 1971	Self-Rating Anxiety Scale	SAS	325	45 (Range 22-75) inpatients, 32 (Range 14-72) outpatients, (34 (Range 18-62) non-patients	28.6	Doubtful	Interview	Y	NR	Y	Unclear	NR	NR	325	N
37	Zung, 1965	Self-Rating Depression Scale	SDS	56	NR	NR	N	Interview	NR	NR	Y	Unclear	NR	NR	56	N
38	Ware, 2002	Short Form-12	SF-12	NR	NR	NR	N	Items derived from SF-36	N	N	N	Quantitative analysis	N	N	N/A	N
39	Ware, 1992	Short Form-36	SF-36	NR	NR	NR	N	Items derived from prior health status assessments	N	N	N	Quantitative analysis	N	N	N/A	N
40	Ware, 1992	Short Form-36 Mental Component Summary	SF-36 MCS	NR	NR	NR	N	Items derived from prior health status assessments	N	N	N	Quantitative analysis	N	N	N/A	N
41	Ware, 2000, Ware, 1992	Short Form-36 Version 2	SF-36 V2	NR	NR	NR	N	Items derived from prior health status assessments	N	N	N	Quantitative analysis	N	N	N/A	N
42	Spielberger, 1970	State-Trait Anxiety Inventory-X	STAI-X	288	NR	NR	N	Items derived from STAIC	N	N	N	Quantitative analysis	N	NR	288	Y
43	Spielberger, 1983	State-Trait Anxiety Inventory-Y1	STAI-Y1	288	NR	NR	N	Items derived from STAI-X and STAIC	N	N	N	Quantitative analysis	N	NR	288	Y
44	Spielberger, 1983	State-Trait Anxiety Inventory-Y	STAI-Y1 & Y2	288	NR	NR	N	Items derived from STAI-X and STAIC	N	N	N	Quantitative analysis	N	NR	288	Y
45	Diener, 1985	Satisfaction With Life Scale	SWLS	176	NR	NR	N	Quantitative methods	N	N	N	Quantitative analysis	N	NR	176	N
46	WHOQOL, 1998	World Health Organisation Quality of Life-BREF	WHOQOL-BREF	4500	NR	NR	Y	Items derived from WHOQOL-100	N	N	N	Quantitative analysis	N	Y	4500	N
47	Zarit, 1980	Zarit Burden Interview	ZBI	29	65 (Range 42-82)	NR	Y	Items based on clinical experience and prior studies	N	N	N	Quantitative analysis	N	N	29	N
