# Supplementary material for: Health-related quality of life of informal carers in ALS: a systematic review of person reported outcome measures
Source: Qual Life Res. 2025 Jun 25;34(10):2731–44. doi: 10.1007/s11136-025-04012-y (PMC12535500; doi:10.1007/s11136-025-04012-y)
Supplement: Supplementary file 3 — Supplementary Material 3 [file 11136_2025_4012_MOESM3_ESM.xlsx]

## Sheet: TITLE
SUPPLEMENTARY MATERIAL 3: RATING SPREADSHEET INCLUDING DATA SYNTHESIS RULE
Article title: Health-Related Quality of Life of Informal Carers in ALS: A Systematic Review of Person Reported Outcome Measures
Journal: Quality of Life Research
Authors: Rosie Bamber, Jill Carlton, Theocharis Stavroulakis, Christopher McDermott
Corresponding Author: Professor Jill Carlton, School of Health and Related Research (SCHARR), University of Sheffield, j.carlton@sheffield.ac.uk

## Sheet: COSMIN Box 1
COSMIN box 1. Standards for evaluating the quality of PROM development
Ratings: V= very good; A = adequate; D = doubtful; I = inadequate; N= not applicable
PROM			AIS			BDI			BHS			Brief COPE			BSFC			CarerQoL (From Carlton, 2022)			CBI			CES-D-10			CFS			CFS - Physical Fatigue Subscale			CNS			CPQ			CSI (From Carlton, 2022)			DAS			EQ-5D-5L (From Carlton, 2022)			EWBS (Assumed same as MQoL)
First Author, Year			Felton, 1984			Beck, 1961			Beck, 1974			Carver, 1997			Grasel, 1995			Brouwer, 2006			Novak, 1989			Radloff, 1977			Chalder, 1993			Chalder, 1993			Love 2004			Stansfield, 1992			Robinson, 1983			Spanier, 1976			Herdman, 2011			Cohen, 1995
1a. PROM design
General design requirements			Rater 1	Rater 2	Consensus	Rater 1	Rater 2	Consensus	Rater 1	Rater 2	Consensus	Rater 1	Rater 2	Consensus	Rater 1	Rater 2	Consensus	Rater 1	Rater 2	Consensus	Rater 1	Rater 2	Consensus	Rater 1	Rater 2	Consensus	Rater 1	Rater 2	Consensus	Rater 1	Rater 2	Consensus	Rater 1	Rater 2	Consensus	Rater 1	Rater 2	Consensus	Rater 1	Rater 2	Consensus	Rater 1	Rater 2	Consensus	Rater 1	Rater 2	Consensus	Rater 1	Rater 2
1	Is a clear description provided of the construct to be measured?		V	V	V	I	I	I	V	D	V	I	V	V	I	I	I	V	V	V	D	V	V	V	V	V	D	V	V	D	V	V	V	V	V	V	V	V	V	V	V	V	V	V	V	I	V	V	I
2	Is the origin of the construct clear: was a theory, conceptual framework or disease model used or clear rationale provided to define the construct to be measured?		D	V	V	D	D	D	D	V	V	V	V	V	D	I	D	D	D	D	D	D	D	D	D	D	D	V	V	D	V	V	D	V	V	V	V	V	D	D	D	V	V	V	V	D	V	D	D
3	Is a clear description provided of the target population for which the PROM was developed?		V	I	V	I	I	I	V	I	I	I	I	I	D	I	D	V	V	V	V	V	V	D	V	V	I	I	I	I	I	I	V	V	V	V	V	V	V	V	V	V	V	V	D	D	D	V	I
4	Is a clear description provided of the context of use (i.e. discriminative, evaluative purpose, and/or predictive)		D	D	D	D	D	D	V	V	V	I	D	D	D	V	V	V	V	V	V	D	V	D	V	V	D	V	V	D	V	V	D	V	V	D	D	D	V	V	V	V	D	V	D	D	D	V	D
5	Was the PROM development study performed in a sample representing the target population for which the PROM was developed?		I	I	I	I	I	I	D	I	D	I	D	D	D	I	D	I	I	I	V	V	V	D	D	D	D	D	D	D	D	D	A	A	A	A	A	A	V	V	V	V	D	V	A	A	A	A	D
Concept elicitation (relevance and comprehensiveness)			Rater 1	Rater 2	Consensus	Rater 1	Rater 2	Consensus	Rater 1	Rater 2	Consensus	Rater 1	Rater 2	Consensus	Rater 1	Rater 2	Consensus	Rater 1	Rater 2	Consensus	Rater 1	Rater 2	Consensus	Rater 1	Rater 2	Consensus	Rater 1	Rater 2	Consensus	Rater 1	Rater 2	Consensus	Rater 1	Rater 2	Consensus	Rater 1	Rater 2	Consensus	Rater 1	Rater 2	Consensus	Rater 1	Rater 2	Consensus	Rater 1	Rater 2	Consensus	Rater 1	Rater 2
6	Was an appropriate qualitative data collection method used to identify relevant items for a new PROM?		N/A	N/A	N/A	N/A	N/A	N/A	D	D	D	N/A	D	D	D	N/A	D	N/A	N/A	N/A	V	A	V	D	D	D	D	D	D	D	D	D	D	D	D	A	D	A	D	D	D	D	D	D	D	D	D	D	D
7	Were skilled group moderators/ interviewers used?		N/A	N/A	N/A	N/A	N/A	N/A	D	D	D	N/A	N/A	N/A	N/A	N/A	N/A	N/A	N/A	N/A	D	D	D	N/A	N/A	N/A	N/A	N/A	N/A	N/A	N/A	N/A	N/A	N/A	N/A	D	N/A	D	D	D	D	N/A	N/A	N/A	D	D	D	D	N/A
8	Were the group meetings or interviews based on an appropriate topic or interview guide?		N/A	N/A	N/A	N/A	N/A	N/A	D	D	D	N/A	N/A	N/A	N/A	N/A	N/A	N/A	N/A	N/A	A	D	A	N/A	N/A	N/A	N/A	N/A	N/A	N/A	N/A	N/A	N/A	N/A	N/A	A	N/A	D	V	V	V	N/A	N/A	N/A	D	D	D	D	N/A
9	Were the group meetings or interviews recorded and transcribed verbatim?		N/A	N/A	N/A	N/A	N/A	N/A	D	D	D	N/A	N/A	N/A	N/A	N/A	N/A	N/A	N/A	N/A	D	D	D	N/A	N/A	N/A	N/A	N/A	N/A	N/A	N/A	N/A	N/A	N/A	N/A	D	N/A	D	D	D	D	N/A	N/A	N/A	D	D	D	D	N/A
10	Was an appropriate approach used to analyse the data?		N/A	N/A	N/A	N/A	N/A	N/A	D	D	D	N/A	N/A	N/A	N/A	N/A	N/A	N/A	N/A	N/A	A	D or I	D	N/A	N/A	N/A	N/A	N/A	N/A	N/A	N/A	N/A	N/A	N/A	N/A	I	N/A	D	D	D	D	N/A	N/A	N/A	A	A	A	D	N/A
11	Was at least part of the data coded independently?		N/A	N/A	N/A	N/A	N/A	N/A	D	D	D	N/A	N/A	N/A	N/A	N/A	N/A	N/A	N/A	N/A	D	D	D	N/A	N/A	N/A	N/A	N/A	N/A	N/A	N/A	N/A	N/A	N/A	N/A	I	N/A	D	D	D	D	N/A	N/A	N/A	D	D	D	D	N/A
12	Was data collection continued until saturation was reached?		N/A	N/A	N/A	N/A	N/A	N/A	D	D	D	N/A	N/A	N/A	N/A	N/A	N/A	N/A	N/A	N/A	D	I	D	N/A	N/A	N/A	N/A	N/A	N/A	N/A	N/A	N/A	N/A	N/A	N/A	D	N/A	D	D	D	D	N/A	N/A	N/A	D	D	D	D	N/A
13	For quantitative studies: was the sample size appropriate?		N/A	N/A	N/A	N/A	N/A	N/A	N/A	N/A	N/A	N/A	N/A	N/A	N/A	N/A	N/A	N/A	N/A	N/A	N/A	D or I	D	V	V	V	V	V	V	V	V	V	A	A	A	V	V	V	D	D	D	V	V	V	A	A	A	A	N/A
	SUBTOTAL QUALITY CONCEPT ELICITATION STUDY Lowest score of items 6-13		N/A	N/A	N/A	N/A	N/A	N/A	D	D	D	N/A	D	D	I	N/A	D	N/A	N/A	N/A	D	V	D	D	D	D	D	D	D	D	D	D	D	D	D	I	D	D	D	D	D	D	D	D	A	D	D	D	D
	TOTAL QUALITY OF THE PROM DESIGN Lowest score of items 1-13		I	I	I	I	I	I	D	I	I	I	I	I	I	I	I	I	I	I	D	D or I	D	D	D	D	I	I	I	I	D	D	D	D	D	I	D	D	D	D	D	D	D	D	D	I	D	D	I
1b. Cognitive interview study or other pilot test
			Rater 1	Rater 2	Consensus	Rater 1	Rater 2	Consensus	Rater 1	Rater 2	Consensus	Rater 1	Rater 2	Consensus	Rater 1	Rater 2	Consensus	Rater 1	Rater 2	Consensus	Rater 1	Rater 2	Consensus	Rater 1	Rater 2	Consensus	Rater 1	Rater 2	Consensus	Rater 1	Rater 2	Consensus	Rater 1	Rater 2	Consensus	Rater 1	Rater 2	Consensus	Rater 1	Rater 2	Consensus	Rater 1	Rater 2	Consensus	Rater 1	Rater 2	Consensus	Rater 1	Rater 2
14	Was a cognitive interview study or other pilot test performed? If NO skip items 15-35		I	I	I	I	I	I	V	V	V	I	I	I	I	I	I	V	V	V	I	I	I	I	I	I	I	I	I	I	I	I	I	I	I	V	V	V	I	I	I	I	I	I	V	V	V	I	I
General design requirements			Rater 1	Rater 2	Consensus	Rater 1	Rater 2	Consensus	Rater 1	Rater 2	Consensus	Rater 1	Rater 2	Consensus	Rater 1	Rater 2	Consensus	Rater 1	Rater 2	Consensus	Rater 1	Rater 2	Consensus	Rater 1	Rater 2	Consensus	Rater 1	Rater 2	Consensus	Rater 1	Rater 2	Consensus	Rater 1	Rater 2	Consensus	Rater 1	Rater 2	Consensus	Rater 1	Rater 2	Consensus	Rater 1	Rater 2	Consensus	Rater 1	Rater 2	Consensus	Rater 1	Rater 2
15	Was the cognitive interview study or other pilot test performed in a sample representing the target population?								V	D	V							D	D	D																D	D	D							A	A	A
Comprehensibility			Rater 1	Rater 2	Consensus	Rater 1	Rater 2	Consensus	Rater 1	Rater 2	Consensus	Rater 1	Rater 2	Consensus	Rater 1	Rater 2	Consensus	Rater 1	Rater 2	Consensus	Rater 1	Rater 2	Consensus	Rater 1	Rater 2	Consensus	Rater 1	Rater 2	Consensus	Rater 1	Rater 2	Consensus	Rater 1	Rater 2	Consensus	Rater 1	Rater 2	Consensus	Rater 1	Rater 2	Consensus	Rater 1	Rater 2	Consensus	Rater 1	Rater 2	Consensus	Rater 1	Rater 2
16	Were patients asked about the comprehensibility of the PROM? If NO or not clear, skip items 17-25		I	I	I	I	I	I	V	V	V	I	I	I	I	I	I	V	V	V	I	I	I	I	I	I	I	I	I	I	I	I	I	I	I	D	V	V	I	I	I	I	I	I	V	V	V	I	I
			Rater 1	Rater 2	Consensus	Rater 1	Rater 2	Consensus	Rater 1	Rater 2	Consensus	Rater 1	Rater 2	Consensus	Rater 1	Rater 2	Consensus	Rater 1	Rater 2	Consensus	Rater 1	Rater 2	Consensus	Rater 1	Rater 2	Consensus	Rater 1	Rater 2	Consensus	Rater 1	Rater 2	Consensus	Rater 1	Rater 2	Consensus	Rater 1	Rater 2	Consensus	Rater 1	Rater 2	Consensus	Rater 1	Rater 2	Consensus	Rater 1	Rater 2	Consensus	Rater 1	Rater 2
17	Were all items tested in their final form?								D	D	D							A	A	A																D	D	D							V	V	V
18	Was an appropriate qualitative method used to assess the comprehensibility of the PROM instructions, items, response options, and recall period?								D	D	D							D	D	D																D	D	D							V	A	V
19	Was each item tested in an appropriate number of patients?								D	D	D							D	D	D																D	D	D							V	V	V
20	Were skilled interviewers used?								D	D	D							D	D	D																D	D	D							V	V	V
21	Were the interviews based on an appropriate interview guide?								D	D	D							D	D	D																D	D	D							V	V	V
22	Were the interviews recorded and transcribed verbatim?								D	D	D							D	D	D																D	D	D							V	V	V
23	Was an appropriate approach used to analyse the data?								D	D	D							D	D	D																D	D	D							V	V	V
24	Were at least two researchers involved in the analysis?								D	D	D							D	D	D																D	D	D							D	D	D
25	Were problems regarding the comprehensibility of the PROM instructions, items, response options, and recall period appropriately addressed by adapting the PROM?								A	A	A							A	V	V																A	A	A							A	A	A
		SUBTOTAL QUALITY OF COMPREHENSIBILITY STUDY Lowest score of items 15-25							D	D	D	I	I	I	I	I	I	D	D	D				I	I	I	I	I	I	I	I	I				D	D	D				I	I	I	A	D	D	I	I
Comprehensiveness			Rater 1	Rater 2	Consensus	Rater 1	Rater 2	Consensus	Rater 1	Rater 2	Consensus	Rater 1	Rater 2	Consensus	Rater 1	Rater 2	Consensus	Rater 1	Rater 2	Consensus	Rater 1	Rater 2	Consensus	Rater 1	Rater 2	Consensus	Rater 1	Rater 2	Consensus	Rater 1	Rater 2	Consensus	Rater 1	Rater 2	Consensus	Rater 1	Rater 2	Consensus	Rater 1	Rater 2	Consensus	Rater 1	Rater 2	Consensus	Rater 1	Rater 2	Consensus	Rater 1	Rater 2
26	Were patients asked about the comprehensiveness of the PROM? If NO or not clear, skip items 27-35		D	D	D	D	D	D	D	D	D	D	D	D	D	D	D	V	V	V	D	D	D	D	D	D	D	D	D	D	D	D	D	D	D	D	D	D	D	D	D	D	D	D	D	D	D	D	D
			Rater 1	Rater 2	Consensus	Rater 1	Rater 2	Consensus	Rater 1	Rater 2	Consensus	Rater 1	Rater 2	Consensus	Rater 1	Rater 2	Consensus	Rater 1	Rater 2	Consensus	Rater 1	Rater 2	Consensus	Rater 1	Rater 2	Consensus	Rater 1	Rater 2	Consensus	Rater 1	Rater 2	Consensus	Rater 1	Rater 2	Consensus	Rater 1	Rater 2	Consensus	Rater 1	Rater 2	Consensus	Rater 1	Rater 2	Consensus	Rater 1	Rater 2	Consensus	Rater 1	Rater 2
27	Was the final set of items tested?																	A	A	A
28	Was an appropriate method used for assessing the comprehensiveness of the PROM?																	D	D	D
29	Was each item tested in an appropriate number of patients?																	D	D	D
30	Were skilled interviewers used?																	D	D	D
31	Were the interviews based on an appropriate interview guide?																	D	D	D
32	Were the interviews recorded and transcribed verbatim?																	D	D	D
33	Was an appropriate approach used to analyse the data?																	D	D	D
34	Were at least two researchers involved in the analysis?																	D	D	D
35	Were problems regarding the comprehensiveness of the PROM appropriately addressed by adapting the PROM?																	A	V	V
	SUBTOTAL QUALITY OF COMPREHENSIVENESS STUDY Lowest score of items 15, 26-35		I	I	I	I	I	I	D	D	D	I	I	I	I	I	I	D	D	D	I	I	I	I	I	I	I	I	I	I	I	I	I	I	I	D	D	D	I	I	I	I	I	I	D	D	D	I	I
		TOTAL QUALITY OF THE PILOT STUDY Lowest score of items 14-35	I	I	I	I	I	I	D	D	D	I	I	I	I	I	I	D	D	D	I	I	I	I	I	I	I	I	I	I	I	I	I	I	I	D	D	D	I	I	I	I	I	I	D	D	D	I	I
		TOTAL QUALITY OF THE PROM DEVELOPMENT STUDY Lowest score of items 1-35	I	I	I	I	I	I	D	I	I	I	I	I	I	I	I	I	I	I	I	I	I	I	I	I	I	I	I	I	I	I	I	I	I	I	D	D	I	I	I	I	I	I	D	I	D	I	I
[truncated: 82 more columns]

## Sheet: Content Validity Rating
Rating the content validity of the PROM
Score: + = sufficient; - = insufficient; ? = indeterminate; ± = inconsistent
AIS		Development study (Felton, 1984)			Content validity study 1			Rating of reviewers			OVERALL RATINGS PER PROM			QUALITY OF EVIDENCE
		+ / - / ?	+ / - / ?	+ / - / ?	+ / - / ?	+ / - / ?	+ / - / ?	+ / - / ?	+ / - / ?	+ / - / ?	+ / - / ± / ?	+ / - / ± / ?	+ / - / ± / ?	High, moderate, low, very low	High, moderate, low, very low	High, moderate, low, very low
		Rater 1	Rater 2	Consensus	Rater 1	Rater 2	Consensus	Rater 1	Rater 2	Consensus	Rater 1	Rater 2	Consensus	Rater 1	Rater 2	Consensus
Relevance
1	Are the included items relevant for the construct of interest?	+	+	+	N/A			-	-	-
2	Are the included items relevant for the target population of interest?	-	-	-				+	+	+
3	Are the included items relevant for the context of use of interest?	?	?	?				+	+	+
4	Are the response options appropriate?	+	+	+				+	+	+
5	Is the recall period appropriate?	?	?	?				-	?	?
	RELEVANCE RATING (+ / - / ± / ?)	?	?	?				±	±	±	±	±	±
Comprehensiveness
6	Are all key concepts included?	-	-	-				-	-	-
	COMPREHENSIVENESS RATING (+ / - / ± / ?)	-	-	-				-	-	-	-	-	-
Comprehensibility
7	Are the PROM instructions understood by the population of interest as intended?	-	-	-
8	Are the PROM items and response options understood by the population of interest as intended?	-	-	-
9	Are the PROM items appropriately worded?							-	-	-
10	Do the response options match the question?							+	+	+
	COMPREHENSIBILITY RATING (+ / - / ± / ?)	-	-	-				±	±	±	-	-	-
	CONTENT VALIDITY RATING (+ / - / ± / ?)	-	-	-				±	±	±	-	-	-	Very Low	Very Low	Very Low
BDI		Development study (From Carlton, 2022)			Content validity study 1			Rating of reviewers			OVERALL RATINGS PER PROM			QUALITY OF EVIDENCE
		+ / - / ?	+ / - / ?	+ / - / ?	+ / - / ?	+ / - / ?	+ / - / ?	+ / - / ?	+ / - / ?	+ / - / ?	+ / - / ± / ?	+ / - / ± / ?	+ / - / ± / ?	High, moderate, low, very low	High, moderate, low, very low	High, moderate, low, very low
		Rater 1	Rater 2	Consensus	Rater 1	Rater 2	Consensus	Rater 1	Rater 2	Consensus	Rater 1	Rater 2	Consensus	Rater 1	Rater 2	Consensus
Relevance
1	Are the included items relevant for the construct of interest?	-	-	-	N/A			-	-	-
2	Are the included items relevant for the target population of interest?	-	-	-				-	-	-
3	Are the included items relevant for the context of use of interest?	-	-	-				-	-	-
4	Are the response options appropriate?	-	-	-				+	+	+
5	Is the recall period appropriate?	-	-	-				+	+	+
	RELEVANCE RATING (+ / - / ± / ?)	-	-	-				±	±	±	-	-	-
Comprehensiveness
6	Are all key concepts included?	?	?	?				-	-	-
	COMPREHENSIVENESS RATING (+ / - / ± / ?)	?	?	?				-	-	-	-	-	-
Comprehensibility
7	Are the PROM instructions understood by the population of interest as intended?	?	?	?
8	Are the PROM items and response options understood by the population of interest as intended?	?	?	?
9	Are the PROM items appropriately worded?							+	+	+
10	Do the response options match the question?							?	+	+
	COMPREHENSIBILITY RATING (+ / - / ± / ?)	?	?	?				?	+	+	+	+	+
	CONTENT VALIDITY RATING (+ / - / ± / ?)	?	?	?				±	±	±	±	±	±	Very Low	Very Low	Very Low
BHS		Development study			Content validity study 1			Rating of reviewers			OVERALL RATINGS PER PROM			QUALITY OF EVIDENCE
		+ / - / ?	+ / - / ?	+ / - / ?	+ / - / ?	+ / - / ?	+ / - / ?	+ / - / ?	+ / - / ?	+ / - / ?	+ / - / ± / ?	+ / - / ± / ?	+ / - / ± / ?	High, moderate, low, very low	High, moderate, low, very low	High, moderate, low, very low
		Rater 1	Rater 2	Consensus	Rater 1	Rater 2	Consensus	Rater 1	Rater 2	Consensus	Rater 1	Rater 2	Consensus	Rater 1	Rater 2	Consensus
Relevance
1	Are the included items relevant for the construct of interest?	+	+	+	N/A			-	-	-
2	Are the included items relevant for the target population of interest?	-	-	-				-	-	-
3	Are the included items relevant for the context of use of interest?	+	+	+				+	-	+
4	Are the response options appropriate?	-	-	-				-	-	-
5	Is the recall period appropriate?	-	-	-				-	-	-
	RELEVANCE RATING (+ / - / ± / ?)	±	±	±				±	-	±	±	±	±
Comprehensiveness
6	Are all key concepts included?	-	-	-				-	-	-
	COMPREHENSIVENESS RATING (+ / - / ± / ?)	-	-	-				-	-	-	-	-	-
Comprehensibility
7	Are the PROM instructions understood by the population of interest as intended?	?	?	?
8	Are the PROM items and response options understood by the population of interest as intended?	?	?	?
9	Are the PROM items appropriately worded?							+	+	+
10	Do the response options match the question?							-	+	+
	COMPREHENSIBILITY RATING (+ / - / ± / ?)	?	?	?				±	+	+	+	+	+
	CONTENT VALIDITY RATING (+ / - / ± / ?)	±	±	±				±	±	±	±	±	±	Very Low	Very Low	Very Low
Brief COPE		Development study			Content validity study 1			Rating of reviewers			OVERALL RATINGS PER PROM			QUALITY OF EVIDENCE
		+ / - / ?	+ / - / ?	+ / - / ?	+ / - / ?	+ / - / ?	+ / - / ?	+ / - / ?	+ / - / ?	+ / - / ?	+ / - / ± / ?	+ / - / ± / ?	+ / - / ± / ?	High, moderate, low, very low	High, moderate, low, very low	High, moderate, low, very low
		Rater 1	Rater 2	Consensus	Rater 1	Rater 2	Consensus	Rater 1	Rater 2	Consensus	Rater 1	Rater 2	Consensus	Rater 1	Rater 2	Consensus
Relevance
1	Are the included items relevant for the construct of interest?	+	+	+	N/A			-	-	-
2	Are the included items relevant for the target population of interest?	-	-	-				-	-	-
3	Are the included items relevant for the context of use of interest?	-	-	-				-	-	-
4	Are the response options appropriate?	-	-	-				?	+	+
5	Is the recall period appropriate?	-	-	-				-	-	-
	RELEVANCE RATING (+ / - / ± / ?)	±	±	±				-	-	-	±	-	±
Comprehensiveness
6	Are all key concepts included?	-	-	-				-	-	-
	COMPREHENSIVENESS RATING (+ / - / ± / ?)	-	-	-				-	-	-	-	-	-
Comprehensibility
7	Are the PROM instructions understood by the population of interest as intended?	-	-	-
8	Are the PROM items and response options understood by the population of interest as intended?	-	-	-
9	Are the PROM items appropriately worded?							+	+	+
10	Do the response options match the question?							+	+	+
	COMPREHENSIBILITY RATING (+ / - / ± / ?)	-	-	-				+	+	+	±	±	±
	CONTENT VALIDITY RATING (+ / - / ± / ?)	-	-	-				±	±	±	±	-	±	Very Low	Very Low	Very Low
BSFC		Development study (Grasel, 1995)			Content validity study 1			Rating of reviewers			OVERALL RATINGS PER PROM			QUALITY OF EVIDENCE
		+ / - / ?	+ / - / ?	+ / - / ?	+ / - / ?	+ / - / ?	+ / - / ?	+ / - / ?	+ / - / ?	+ / - / ?	+ / - / ± / ?	+ / - / ± / ?	+ / - / ± / ?	High, moderate, low, very low	High, moderate, low, very low	High, moderate, low, very low
		Rater 1	Rater 2	Consensus	Rater 1	Rater 2	Consensus	Rater 1	Rater 2	Consensus	Rater 1	Rater 2	Consensus	Rater 1	Rater 2	Consensus
Relevance
1	Are the included items relevant for the construct of interest?	-	-	-	N/A			+	+	+
2	Are the included items relevant for the target population of interest?	-	-	-				+	+	+
3	Are the included items relevant for the context of use of interest?	+	+	+				+	+	+
4	Are the response options appropriate?	-	-	-				-	-	-
5	Is the recall period appropriate?	-	-	-				-	-	-
	RELEVANCE RATING (+ / - / ± / ?)	-	-	-				±	±	±	-	-	-
Comprehensiveness
6	Are all key concepts included?	-	-	-				±	-	±
	COMPREHENSIVENESS RATING (+ / - / ± / ?)	-	-	-				±	-	±	-	-	-
Comprehensibility
7	Are the PROM instructions understood by the population of interest as intended?	-	-	-
8	Are the PROM items and response options understood by the population of interest as intended?	-	-	-
9	Are the PROM items appropriately worded?							+	+	+
10	Do the response options match the question?							+	+	+
	COMPREHENSIBILITY RATING (+ / - / ± / ?)	-	-	-				+	+	+	±	±	±
	CONTENT VALIDITY RATING (+ / - / ± / ?)	-	-	-				±	±	±	-	-	-	Very Low	Very Low	Very Low
CarerQoL		Development study (From Carlton, 2022)			Content validity study 1			Rating of reviewers			OVERALL RATING			QUALITY OF EVIDENCE
		+ / - / ?	+ / - / ?	+ / - / ?	+ / - / ?	+ / - / ?	+ / - / ?	+ / - / ?	+ / - / ?	+ / - / ?	+ / - / ± / ?	+ / - / ± / ?	+ / - / ± / ?	High, moderate, low, very low	High, moderate, low, very low	High, moderate, low, very low
		Rater 1	Rater 2	Consensus	Rater 1	Rater 2	Consensus	Rater 1	Rater 2	Consensus	Rater 1	Rater 2	Consensus	Rater 1	Rater 2	Consensus
Relevance
1	Are the included items relevant for the construct of interest?	-	-	-	N/A			-	-	-
2	Are the included items relevant for the target population of interest?	-	-	-				+	-	+
3	Are the included items relevant for the context of use of interest?	+	+	+				+	+	+
4	Are the response options appropriate?	+	+	+				-	+	+
5	Is the recall period appropriate?	-	-	-				-	-	-
	RELEVANCE RATING (+ / - / ± / ?)	±	±	±				±	±	±	±	±	±
Comprehensiveness
6	Are all key concepts included?	+	+	+				-	-	-
	COMPREHENSIVENESS RATING (+ / - / ± / ?)	+	+	+				-	-	-	±	±	±
Comprehensibility
7	Are the PROM instructions understood by the population of interest as intended?	+	+	+
8	Are the PROM items and response options understood by the population of interest as intended?	+	+	+
9	Are the PROM items appropriately worded?							+	+	+
10	Do the response options match the question?							+	+	+
	COMPREHENSIBILITY RATING (+ / - / ± / ?)	+	+	+				+	+	+	+	+	+
	CONTENT VALIDITY RATING (+ / - / ± / ?)	+	+	+				±	±	±	±	±	±	Very Low	Very Low	Very Low
CBI		Development study			Content validity study 1			Rating of reviewers			OVERALL RATINGS PER PROM			QUALITY OF EVIDENCE
		+ / - / ?	+ / - / ?	+ / - / ?	+ / - / ?	+ / - / ?	+ / - / ?	+ / - / ?	+ / - / ?	+ / - / ?	+ / - / ± / ?	+ / - / ± / ?	+ / - / ± / ?	High, moderate, low, very low	High, moderate, low, very low	High, moderate, low, very low
		Rater 1	Rater 2	Consensus	Rater 1	Rater 2	Consensus	Rater 1	Rater 2	Consensus	Rater 1	Rater 2	Consensus	Rater 1	Rater 2	Consensus
Relevance
1	Are the included items relevant for the construct of interest?	±	±	±	N/A			-	-	-
2	Are the included items relevant for the target population of interest?	+	+	+				-	-	-
3	Are the included items relevant for the context of use of interest?	+	+	+				-	-	-
4	Are the response options appropriate?	-	-	-				+	+	+
5	Is the recall period appropriate?	-	-	-				-	?	?
	RELEVANCE RATING (+ / - / ± / ?)	±	±	±				±	±	±	±	±	±
Comprehensiveness
6	Are all key concepts included?	-	-	-				-	-	-
	COMPREHENSIVENESS RATING (+ / - / ± / ?)	-	-	-				-	-	-	-	-	-
Comprehensibility
7	Are the PROM instructions understood by the population of interest as intended?	-	-	-
8	Are the PROM items and response options understood by the population of interest as intended?	-	-	-
9	Are the PROM items appropriately worded?							-	+	+
10	Do the response options match the question?							+	+	+
	COMPREHENSIBILITY RATING (+ / - / ± / ?)	-	-	-				±	+	+	±	±	±
	CONTENT VALIDITY RATING (+ / - / ± / ?)	-	-	-				±	±	±	±	±	±	Very Low	Very Low	Very Low
CES-D-10		Development study			Content validity study 1			Rating of reviewers			OVERALL RATINGS PER PROM			QUALITY OF EVIDENCE
		+ / - / ?	+ / - / ?	+ / - / ?	+ / - / ?	+ / - / ?	+ / - / ?	+ / - / ?	+ / - / ?	+ / - / ?	+ / - / ± / ?	+ / - / ± / ?	+ / - / ± / ?	High, moderate, low, very low	High, moderate, low, very low	High, moderate, low, very low
		Rater 1	Rater 2	Consensus	Rater 1	Rater 2	Consensus	Rater 1	Rater 2	Consensus	Rater 1	Rater 2	Consensus	Rater 1	Rater 2	Consensus
Relevance
1	Are the included items relevant for the construct of interest?	-	-	-	N/A			+	+	+
2	Are the included items relevant for the target population of interest?	-	-	-				+	+	+
3	Are the included items relevant for the context of use of interest?	+	+	+				+	+	+
4	Are the response options appropriate?	-	-	-				+	+	+
5	Is the recall period appropriate?	-	-	+				+	+	+
	RELEVANCE RATING (+ / - / ± / ?)	-	-	-				+	+	+	±	±	±
Comprehensiveness
6	Are all key concepts included?	-	?	?				+	-	-
	COMPREHENSIVENESS RATING (+ / - / ± / ?)	-	?	?				+	-	-	-	-	-
Comprehensibility
7	Are the PROM instructions understood by the population of interest as intended?	-	?	?
8	Are the PROM items and response options understood by the population of interest as intended?	-	?	?
9	Are the PROM items appropriately worded?							+	+	+
10	Do the response options match the question?							+	+	+
	COMPREHENSIBILITY RATING (+ / - / ± / ?)	-	?	?				+	+	+	+	+	+
	CONTENT VALIDITY RATING (+ / - / ± / ?)	-	?	?				+	±	±	±	±	±	Very Low	Very Low	Very Low
CFS		Development study			Content validity study 1			Rating of reviewers			OVERALL RATINGS PER PROM			QUALITY OF EVIDENCE
		+ / - / ?	+ / - / ?	+ / - / ?	+ / - / ?	+ / - / ?	+ / - / ?	+ / - / ?	+ / - / ?	+ / - / ?	+ / - / ± / ?	+ / - / ± / ?	+ / - / ± / ?	High, moderate, low, very low	High, moderate, low, very low	High, moderate, low, very low
		Rater 1	Rater 2	Consensus	Rater 1	Rater 2	Consensus	Rater 1	Rater 2	Consensus	Rater 1	Rater 2	Consensus	Rater 1	Rater 2	Consensus
Relevance
1	Are the included items relevant for the construct of interest?	+	+	+	N/A			-	+	+
2	Are the included items relevant for the target population of interest?	-	-	-				+	+	+
3	Are the included items relevant for the context of use of interest?	+	+	+				+	+	+
4	Are the response options appropriate?	-	-	-				?	?	?
5	Is the recall period appropriate?	-	-	-				-	-	-
	RELEVANCE RATING (+ / - / ± / ?)	±	±	±				±	±	±	±	±	±
Comprehensiveness
6	Are all key concepts included?	-	-	-				-	-	-
	COMPREHENSIVENESS RATING (+ / - / ± / ?)	-	-	-				-	-	-	-	-	-
Comprehensibility
7	Are the PROM instructions understood by the population of interest as intended?	-	-	-
8	Are the PROM items and response options understood by the population of interest as intended?	-	-	-
9	Are the PROM items appropriately worded?							+	+	+
10	Do the response options match the question?							-	-	-
	COMPREHENSIBILITY RATING (+ / - / ± / ?)	-	-	-				±	±	±	-	-	-
	CONTENT VALIDITY RATING (+ / - / ± / ?)	-	-	-				±	±	±	-	-	-	Very Low	Very Low	Very Low
CFS - Physical Fatigue Subscale		Development study			Content validity study 1			Rating of reviewers			OVERALL RATINGS PER PROM			QUALITY OF EVIDENCE
		+ / - / ?	+ / - / ?	+ / - / ?	+ / - / ?	+ / - / ?	+ / - / ?	+ / - / ?	+ / - / ?	+ / - / ?	+ / - / ± / ?	+ / - / ± / ?	+ / - / ± / ?	High, moderate, low, very low	High, moderate, low, very low	High, moderate, low, very low
		Rater 1	Rater 2	Consensus	Rater 1	Rater 2	Consensus	Rater 1	Rater 2	Consensus	Rater 1	Rater 2	Consensus	Rater 1	Rater 2	Consensus
Relevance
1	Are the included items relevant for the construct of interest?	+	+	+	N/A			-	+	+
2	Are the included items relevant for the target population of interest?	-	-	-				+	+	+
3	Are the included items relevant for the context of use of interest?	+	+	+				+	+	+
4	Are the response options appropriate?	-	-	-				?	?	?
5	Is the recall period appropriate?	-	-	-				-	-	-
	RELEVANCE RATING (+ / - / ± / ?)	±	±	±				±	±	±	±	±	±
Comprehensiveness
6	Are all key concepts included?	-	-	-				-	-	-
	COMPREHENSIVENESS RATING (+ / - / ± / ?)	-	-	-				-	-	-	-	-	-
Comprehensibility
7	Are the PROM instructions understood by the population of interest as intended?	-	-	-
8	Are the PROM items and response options understood by the population of interest as intended?	-	-	-
9	Are the PROM items appropriately worded?							+	+	+
10	Do the response options match the question?							-	-	-
	COMPREHENSIBILITY RATING (+ / - / ± / ?)	-	-	-				±	±	±	-	-	-
	CONTENT VALIDITY RATING (+ / - / ± / ?)	-	-	-				±	±	±	-	-	-	Very Low	Very Low	Very Low
CNS		Development study			Content validity study 1			Rating of reviewers			OVERALL RATING			QUALITY OF EVIDENCE
		+ / - / ?	+ / - / ?	+ / - / ?	+ / - / ?	+ / - / ?	+ / - / ?	+ / - / ?	+ / - / ?	+ / - / ?	+ / - / ± / ?	+ / - / ± / ?	+ / - / ± / ?	High, moderate, low, very low	High, moderate, low, very low	High, moderate, low, very low
		Rater 1	Rater 2	Consensus	Rater 1	Rater 2	Consensus	Rater 1	Rater 2	Consensus	Rater 1	Rater 2	Consensus	Rater 1	Rater 2	Consensus
Relevance
1	Are the included items relevant for the construct of interest?	+	+	+	N/A			-	+	+
2	Are the included items relevant for the target population of interest?	+	?	+				-	+	+
3	Are the included items relevant for the context of use of interest?	+	+	+				+	+	+
4	Are the response options appropriate?	-	-	-				+	+	+
5	Is the recall period appropriate?	-	-	-				+	-	-
	RELEVANCE RATING (+ / - / ± / ?)	±	±	±				±	+	+	±	±	±
Comprehensiveness
6	Are all key concepts included?	-	-	-				-	-	-
	COMPREHENSIVENESS RATING (+ / - / ± / ?)	-	-	-				-	-	-	-	-	-
Comprehensibility
7	Are the PROM instructions understood by the population of interest as intended?	-	-	-
8	Are the PROM items and response options understood by the population of interest as intended?	-	-	-
9	Are the PROM items appropriately worded?							-	+	+
10	Do the response options match the question?							+	+	+
	COMPREHENSIBILITY RATING (+ / - / ± / ?)	-	-	-				±	+	+	±	±	±
	CONTENT VALIDITY RATING (+ / - / ± / ?)	-	-	-				±	±	±	±	±	±	Very Low	Very Low	Very Low
CPQ		Development study			Content validity study 1			Rating of reviewers			OVERALL RATINGS PER PROM			QUALITY OF EVIDENCE
		+ / - / ?	+ / - / ?	+ / - / ?	+ / - / ?	+ / - / ?	+ / - / ?	+ / - / ?	+ / - / ?	+ / - / ?	+ / - / ± / ?	+ / - / ± / ?	+ / - / ± / ?	High, moderate, low, very low	High, moderate, low, very low	High, moderate, low, very low
		Rater 1	Rater 2	Consensus	Rater 1	Rater 2	Consensus	Rater 1	Rater 2	Consensus	Rater 1	Rater 2	Consensus	Rater 1	Rater 2	Consensus
Relevance
1	Are the included items relevant for the construct of interest?	-	+	+	N/A			-	-	-
2	Are the included items relevant for the target population of interest?	-	+	+				-	-	-
3	Are the included items relevant for the context of use of interest?	-	-	-				?	-	-
4	Are the response options appropriate?	-	-	-				-	+	+
5	Is the recall period appropriate?	-	-	-				-	-	-
	RELEVANCE RATING (+ / - / ± / ?)	-	±	±				-	-	-	±	±	±
Comprehensiveness
6	Are all key concepts included?	-	-	-				-	-	-
	COMPREHENSIVENESS RATING (+ / - / ± / ?)	-	-	-				-	-	-	-	-	-
Comprehensibility
7	Are the PROM instructions understood by the population of interest as intended?	-	?	?
8	Are the PROM items and response options understood by the population of interest as intended?	-	?	?
9	Are the PROM items appropriately worded?							+	+	+
10	Do the response options match the question?							+	+	+
	COMPREHENSIBILITY RATING (+ / - / ± / ?)	-	?	?				+	+	+	+	+	+
	CONTENT VALIDITY RATING (+ / - / ± / ?)	-	±	±				±	±	±	±	±	±	Very Low	Low	Low
CSI (13-Item)		Development study (From Carlton, 2022)			Content validity study 1			Rating of reviewers			OVERALL RATING			QUALITY OF EVIDENCE
		+ / - / ?	+ / - / ?	+ / - / ?	+ / - / ?	+ / - / ?	+ / - / ?	+ / - / ?	+ / - / ?	+ / - / ?	+ / - / ± / ?	+ / - / ± / ?	+ / - / ± / ?	High, moderate, low, very low	High, moderate, low, very low	High, moderate, low, very low
		Rater 1	Rater 2	Consensus	Rater 1	Rater 2	Consensus	Rater 1	Rater 2	Consensus	Rater 1	Rater 2	Consensus	Rater 1	Rater 2	Consensus
Relevance
1	Are the included items relevant for the construct of interest?	-	-	-	N/A			-	+	+
2	Are the included items relevant for the target population of interest?	+	+	+				+	+	+
3	Are the included items relevant for the context of use of interest?	+	+	+				+	?	+
4	Are the response options appropriate?	-	-	-				-	-	-
5	Is the recall period appropriate?	-	-	-				-	-	-
	RELEVANCE RATING (+ / - / ± / ?)	±	±	±				±	±	±	±	±	±
Comprehensiveness
6	Are all key concepts included?	-	?	?				-	-	-
	COMPREHENSIVENESS RATING (+ / - / ± / ?)	-	?	?				-	-	-	-	-	-
Comprehensibility
7	Are the PROM instructions understood by the population of interest as intended?	-	?	?
8	Are the PROM items and response options understood by the population of interest as intended?	-	?	?
9	Are the PROM items appropriately worded?							-	-	-
10	Do the response options match the question?							-	+	+
	COMPREHENSIBILITY RATING (+ / - / ± / ?)	-	?	?				-	±	±	±	±	±
	CONTENT VALIDITY RATING (+ / - / ± / ?)	-	?	?				-	±	±	±	±	±	Very Low	Very Low	Very Low
DAS		Development study			Content validity study 1			Rating of reviewers			OVERALL RATINGS PER PROM			QUALITY OF EVIDENCE
		+ / - / ?	+ / - / ?	+ / - / ?	+ / - / ?	+ / - / ?	+ / - / ?	+ / - / ?	+ / - / ?	+ / - / ?	+ / - / ± / ?	+ / - / ± / ?	+ / - / ± / ?	High, moderate, low, very low	High, moderate, low, very low	High, moderate, low, very low
		Rater 1	Rater 2	Consensus	Rater 1	Rater 2	Consensus	Rater 1	Rater 2	Consensus	Rater 1	Rater 2	Consensus	Rater 1	Rater 2	Consensus
Relevance
1	Are the included items relevant for the construct of interest?	+	+	+	N/A			-	-	-
2	Are the included items relevant for the target population of interest?	+	+	+				-	-	-
3	Are the included items relevant for the context of use of interest?	+	+	+				?	-	?
4	Are the response options appropriate?	-	-	-				-	-	-
5	Is the recall period appropriate?	-	-	-				-	-	-
	RELEVANCE RATING (+ / - / ± / ?)	±	±	±				-	-	-	±	-	±
Comprehensiveness
6	Are all key concepts included?	-	-	-				-	-	-
	COMPREHENSIVENESS RATING (+ / - / ± / ?)	-	-	-				-	-	-	-	-	-
Comprehensibility
7	Are the PROM instructions understood by the population of interest as intended?	-	-	-
8	Are the PROM items and response options understood by the population of interest as intended?	-	-	-
9	Are the PROM items appropriately worded?							-	-	-
10	Do the response options match the question?							-	-	-
	COMPREHENSIBILITY RATING (+ / - / ± / ?)	-	-	-				-	-	-	-	-	-
	CONTENT VALIDITY RATING (+ / - / ± / ?)	-	-	-				-	-	-	-	-	-	Very Low	Very Low	Very Low
EQ-5D-5L		Development study (From Carlton, 2022)			Content validity study 1			Rating of reviewers			OVERALL RATINGS PER PROM			QUALITY OF EVIDENCE
		+ / - / ?	+ / - / ?	+ / - / ?	+ / - / ?	+ / - / ?	+ / - / ?	+ / - / ?	+ / - / ?	+ / - / ?	+ / - / ± / ?	+ / - / ± / ?	+ / - / ± / ?	High, moderate, low, very low	High, moderate, low, very low	High, moderate, low, very low
		Rater 1	Rater 2	Consensus	Rater 1	Rater 2	Consensus	Rater 1	Rater 2	Consensus	Rater 1	Rater 2	Consensus	Rater 1	Rater 2	Consensus
Relevance
1	Are the included items relevant for the construct of interest?	+	+	+	N/A			+	+	+
2	Are the included items relevant for the target population of interest?	-	-	-				+	+	+
3	Are the included items relevant for the context of use of interest?	-	-	-				+	+	+
4	Are the response options appropriate?	+	+	+				+	+	+
5	Is the recall period appropriate?	-	-	-				+	+	+
	RELEVANCE RATING (+ / - / ± / ?)	±	±	±				+	+	+	±	±	±
Comprehensiveness
6	Are all key concepts included?	?	?	?				-	-	-
	COMPREHENSIVENESS RATING (+ / - / ± / ?)	?	?	?				-	-	-	-	-	-
Comprehensibility
7	Are the PROM instructions understood by the population of interest as intended?	+	+	+
8	Are the PROM items and response options understood by the population of interest as intended?	+	+	+
9	Are the PROM items appropriately worded?							+	+	+
10	Do the response options match the question?							+	+	+
	COMPREHENSIBILITY RATING (+ / - / ± / ?)	+	+	+				+	+	+	+	+	+
	CONTENT VALIDITY RATING (+ / - / ± / ?)	±	±	±				±	±	±	±	±	±	Very Low	Low	Low
EWBS (Assumed the same as MQoL)		Development study			Content validity study 1			Rating of reviewers			OVERALL RATINGS PER PROM			QUALITY OF EVIDENCE
		+ / - / ?	+ / - / ?	+ / - / ?	+ / - / ?	+ / - / ?	+ / - / ?	+ / - / ?	+ / - / ?	+ / - / ?	+ / - / ± / ?	+ / - / ± / ?	+ / - / ± / ?	High, moderate, low, very low	High, moderate, low, very low	High, moderate, low, very low
		Rater 1	Rater 2	Consensus	Rater 1	Rater 2	Consensus	Rater 1	Rater 2	Consensus	Rater 1	Rater 2	Consensus	Rater 1	Rater 2	Consensus
Relevance
1	Are the included items relevant for the construct of interest?	-	-	-	N/A			+	+	+
2	Are the included items relevant for the target population of interest?	-	-	-				+	+	+
3	Are the included items relevant for the context of use of interest?	+	+	+				+	+	+
4	Are the response options appropriate?	-	-	-				-	-	-
5	Is the recall period appropriate?	-	-	-				-	-	-
	RELEVANCE RATING (+ / - / ± / ?)	-	-	-				±	±	±	-	-	-
Comprehensiveness
6	Are all key concepts included?	-	-	-				-	-	-
	COMPREHENSIVENESS RATING (+ / - / ± / ?)	-	-	-				-	-	-	-	-	-
Comprehensibility
7	Are the PROM instructions understood by the population of interest as intended?	-	-	-
8	Are the PROM items and response options understood by the population of interest as intended?	-	-	-
9	Are the PROM items appropriately worded?							-	+	+
10	Do the response options match the question?							-	+	+
	COMPREHENSIBILITY RATING (+ / - / ± / ?)	-	-	-				-	+	+	±	±	±
	CONTENT VALIDITY RATING (+ / - / ± / ?)	-	-	-				-	±	±	-	-	-	Very Low	Very Low	Very Low
FACIT-Sp		Development study			Content validity study 1			Rating of reviewers			OVERALL RATINGS PER PROM			QUALITY OF EVIDENCE
		+ / - / ?	+ / - / ?	+ / - / ?	+ / - / ?	+ / - / ?	+ / - / ?	+ / - / ?	+ / - / ?	+ / - / ?	+ / - / ± / ?	+ / - / ± / ?	+ / - / ± / ?	High, moderate, low, very low	High, moderate, low, very low	High, moderate, low, very low
		Rater 1	Rater 2	Consensus	Rater 1	Rater 2	Consensus	Rater 1	Rater 2	Consensus	Rater 1	Rater 2	Consensus	Rater 1	Rater 2	Consensus
Relevance
1	Are the included items relevant for the construct of interest?	-	-	-	N/A			-	-	-
2	Are the included items relevant for the target population of interest?	+	+	+				-	-	-
3	Are the included items relevant for the context of use of interest?	+	+	+				+	-	+
4	Are the response options appropriate?	-	-	-				+	+	+
5	Is the recall period appropriate?	-	-	-				+	+	+
	RELEVANCE RATING (+ / - / ± / ?)	±	±	±				±	±	±	±	±	±
Comprehensiveness
6	Are all key concepts included?	-	-	-				-	-	-
	COMPREHENSIVENESS RATING (+ / - / ± / ?)	-	-	-				-	-	-	-	-	-
Comprehensibility
7	Are the PROM instructions understood by the population of interest as intended?	-	-	-
8	Are the PROM items and response options understood by the population of interest as intended?	-	-	-
9	Are the PROM items appropriately worded?							-	-	-
10	Do the response options match the question?							-	+	+
	COMPREHENSIBILITY RATING (+ / - / ± / ?)	-	-	-				-	±	±	-	-	-
	CONTENT VALIDITY RATING (+ / - / ± / ?)	-	-	-				-	±	±	-	-	-	Very Low	Very Low	Very Low
FSSQ		Development study			Content validity study 1			Rating of reviewers			OVERALL RATINGS PER PROM			QUALITY OF EVIDENCE
		+ / - / ?	+ / - / ?	+ / - / ?	+ / - / ?	+ / - / ?	+ / - / ?	+ / - / ?	+ / - / ?	+ / - / ?	+ / - / ± / ?	+ / - / ± / ?	+ / - / ± / ?	High, moderate, low, very low	High, moderate, low, very low	High, moderate, low, very low
		Rater 1	Rater 2	Consensus	Rater 1	Rater 2	Consensus	Rater 1	Rater 2	Consensus	Rater 1	Rater 2	Consensus	Rater 1	Rater 2	Consensus
Relevance
1	Are the included items relevant for the construct of interest?	+	+	+	N/A			-	-	-
2	Are the included items relevant for the target population of interest?	-	-	-				-	-	-
3	Are the included items relevant for the context of use of interest?	+	+	+				+	-	+
4	Are the response options appropriate?	-	-	-				-	-	-
5	Is the recall period appropriate?	-	-	-				-	-	-
	RELEVANCE RATING (+ / - / ± / ?)	±	±	±				-	-	-	±	±	±
Comprehensiveness
6	Are all key concepts included?	-	-	-				-	-	-
	COMPREHENSIVENESS RATING (+ / - / ± / ?)	-	-	-				-	-	-	-	-	-
Comprehensibility
7	Are the PROM instructions understood by the population of interest as intended?	-	-	-
8	Are the PROM items and response options understood by the population of interest as intended?	-	-	-
9	Are the PROM items appropriately worded?							-	+	+
10	Do the response options match the question?							-	+	+
	COMPREHENSIBILITY RATING (+ / - / ± / ?)	-	-	-				-	+	+	±	±	±
	CONTENT VALIDITY RATING (+ / - / ± / ?)	-	-	-				-	±	±	±	±	±	Very Low	Very Low	Very Low
GHQ		Development study			Content validity study 1			Rating of reviewers			OVERALL RATINGS PER PROM			QUALITY OF EVIDENCE
		+ / - / ?	+ / - / ?	+ / - / ?	+ / - / ?	+ / - / ?	+ / - / ?	+ / - / ?	+ / - / ?	+ / - / ?	+ / - / ± / ?	+ / - / ± / ?	+ / - / ± / ?	High, moderate, low, very low	High, moderate, low, very low	High, moderate, low, very low
		Rater 1	Rater 2	Consensus	Rater 1	Rater 2	Consensus	Rater 1	Rater 2	Consensus	Rater 1	Rater 2	Consensus	Rater 1	Rater 2	Consensus
Relevance
1	Are the included items relevant for the construct of interest?	+	+	+	N/A			-	+	+
2	Are the included items relevant for the target population of interest?	+	+	+				-	+	+
3	Are the included items relevant for the context of use of interest?	+	+	+				+	+	+
4	Are the response options appropriate?	-	-	-				?	-	-
5	Is the recall period appropriate?	-	-	-				+	-	-
	RELEVANCE RATING (+ / - / ± / ?)	±	±	±				±	±	±	±	+	±
Comprehensiveness
6	Are all key concepts included?	-	-	-				-	-	-
	COMPREHENSIVENESS RATING (+ / - / ± / ?)	-	-	-				-	-	-	-	-	-
Comprehensibility
7	Are the PROM instructions understood by the population of interest as intended?	-	-	-
8	Are the PROM items and response options understood by the population of interest as intended?	-	-	-
9	Are the PROM items appropriately worded?							-	-	-
10	Do the response options match the question?							+	+	+
	COMPREHENSIBILITY RATING (+ / - / ± / ?)	-	-	-				±	±	±	-	-	-
	CONTENT VALIDITY RATING (+ / - / ± / ?)	-	-	-				±	±	±	-	±	-	Very Low	Very Low	Very Low
HADS		Development study (From Carlton, 2022)			Content validity study 1			Rating of reviewers			OVERALL RATING			QUALITY OF EVIDENCE
		+ / - / ?	+ / - / ?	+ / - / ?	+ / - / ?	+ / - / ?	+ / - / ?	+ / - / ?	+ / - / ?	+ / - / ?	+ / - / ± / ?	+ / - / ± / ?	+ / - / ± / ?	High, moderate, low, very low	High, moderate, low, very low	High, moderate, low, very low
		Rater 1	Rater 2	Consensus	Rater 1	Rater 2	Consensus	Rater 1	Rater 2	Consensus	Rater 1	Rater 2	Consensus	Rater 1	Rater 2	Consensus
Relevance
1	Are the included items relevant for the construct of interest?	-	-	-	N/A			+	+	+
2	Are the included items relevant for the target population of interest?	-	-	-				+	+	+
3	Are the included items relevant for the context of use of interest?	+	+	+				+	+	+
4	Are the response options appropriate?	-	-	-				+	+	+
5	Is the recall period appropriate?	-	-	-				+	+	+
	RELEVANCE RATING (+ / - / ± / ?)	-	-	-				+	+	+	±	±	±
Comprehensiveness
6	Are all key concepts included?	?	?	?				-	-	-
	COMPREHENSIVENESS RATING (+ / - / ± / ?)	?	?	?				-	-	-	-	-	-
Comprehensibility
7	Are the PROM instructions understood by the population of interest as intended?	?	?	?
8	Are the PROM items and response options understood by the population of interest as intended?	?	?	?
9	Are the PROM items appropriately worded?							+	+	+
10	Do the response options match the question?							+	+	+
	COMPREHENSIBILITY RATING (+ / - / ± / ?)	?	?	?				+	+	+	+	+	+
	CONTENT VALIDITY RATING (+ / - / ± / ?)	?	?	?				±	±	±	±	±	±	Very Low	Very Low	Very Low
LiSat-11		Development study			Content validity study 1			Rating of reviewers			OVERALL RATINGS PER PROM			QUALITY OF EVIDENCE
		+ / - / ?	+ / - / ?	+ / - / ?	+ / - / ?	+ / - / ?	+ / - / ?	+ / - / ?	+ / - / ?	+ / - / ?	+ / - / ± / ?	+ / - / ± / ?	+ / - / ± / ?	High, moderate, low, very low	High, moderate, low, very low	High, moderate, low, very low
		Rater 1	Rater 2	Consensus	Rater 1	Rater 2	Consensus	Rater 1	Rater 2	Consensus	Rater 1	Rater 2	Consensus	Rater 1	Rater 2	Consensus
Relevance
1	Are the included items relevant for the construct of interest?	-	-	-	N/A			-	-	-
2	Are the included items relevant for the target population of interest?	-	-	-				-	-	-
3	Are the included items relevant for the context of use of interest?	-	-	-				-	-	-
4	Are the response options appropriate?	-	-	-				-	-	-
5	Is the recall period appropriate?	-	-	-				-	-	-
	RELEVANCE RATING (+ / - / ± / ?)	-	-	-				-	-	-	-	-	-
Comprehensiveness
6	Are all key concepts included?	-	-	-				-	-	-
	COMPREHENSIVENESS RATING (+ / - / ± / ?)	-	-	-				-	-	-	-	-	-
Comprehensibility
7	Are the PROM instructions understood by the population of interest as intended?	-	-	-
8	Are the PROM items and response options understood by the population of interest as intended?	-	-	-
9	Are the PROM items appropriately worded?							+	+	+
10	Do the response options match the question?							+	+	+
	COMPREHENSIBILITY RATING (+ / - / ± / ?)	-	-	-				+	+	+	±	±	±
	CONTENT VALIDITY RATING (+ / - / ± / ?)	-	-	-				±	±	±	-	-	-	Very Low	Very Low	Very Low
MCQ-30		Development study			Content validity study 1			Rating of reviewers			OVERALL RATINGS PER PROM			QUALITY OF EVIDENCE
		+ / - / ?	+ / - / ?	+ / - / ?	+ / - / ?	+ / - / ?	+ / - / ?	+ / - / ?	+ / - / ?	+ / - / ?	+ / - / ± / ?	+ / - / ± / ?	+ / - / ± / ?	High, moderate, low, very low	High, moderate, low, very low	High, moderate, low, very low
		Rater 1	Rater 2	Consensus	Rater 1	Rater 2	Consensus	Rater 1	Rater 2	Consensus	Rater 1	Rater 2	Consensus	Rater 1	Rater 2	Consensus
Relevance
1	Are the included items relevant for the construct of interest?	+	+	+	N/A			+	+	+
2	Are the included items relevant for the target population of interest?	-	-	-				+	+	+
3	Are the included items relevant for the context of use of interest?	-	-	-				+	+	+
4	Are the response options appropriate?	-	-	-				+	+	+
5	Is the recall period appropriate?	-	-	-				-	-	-
	RELEVANCE RATING (+ / - / ± / ?)	±	±	±				+	+	+	±	±	±
Comprehensiveness
6	Are all key concepts included?	-	-	-				-	-	-
	COMPREHENSIVENESS RATING (+ / - / ± / ?)	-	-	-				-	-	-	-	-	-
Comprehensibility
7	Are the PROM instructions understood by the population of interest as intended?	-	-	-
8	Are the PROM items and response options understood by the population of interest as intended?	-	-	-
9	Are the PROM items appropriately worded?							+	+	+
10	Do the response options match the question?							+	+	+
	COMPREHENSIBILITY RATING (+ / - / ± / ?)	-	-	-				+	+	+	±	±	±
	CONTENT VALIDITY RATING (+ / - / ± / ?)	-	-	-				±	±	±	±	±	±	Very Low	Very Low	Very Low
MPSS		Development study			Content validity study 1			Rating of reviewers			OVERALL RATINGS PER PROM			QUALITY OF EVIDENCE
		+ / - / ?	+ / - / ?	+ / - / ?	+ / - / ?	+ / - / ?	+ / - / ?	+ / - / ?	+ / - / ?	+ / - / ?	+ / - / ± / ?	+ / - / ± / ?	+ / - / ± / ?	High, moderate, low, very low	High, moderate, low, very low	High, moderate, low, very low
		Rater 1	Rater 2	Consensus	Rater 1	Rater 2	Consensus	Rater 1	Rater 2	Consensus	Rater 1	Rater 2	Consensus	Rater 1	Rater 2	Consensus
Relevance
1	Are the included items relevant for the construct of interest?	+	+	+	N/A			+	+	+
2	Are the included items relevant for the target population of interest?	-	-	-				+	+	+
3	Are the included items relevant for the context of use of interest?	-	-	-				?	?	?
4	Are the response options appropriate?	-	-	-				+	+	+
5	Is the recall period appropriate?	-	-	-				-	-	-
	RELEVANCE RATING (+ / - / ± / ?)	±	±	±				±	±	±	±	±	±
Comprehensiveness
6	Are all key concepts included?	-	-	-				-	-	-
	COMPREHENSIVENESS RATING (+ / - / ± / ?)	-	-	-				-	-	-	-	-	-
Comprehensibility
7	Are the PROM instructions understood by the population of interest as intended?	-	-	-
8	Are the PROM items and response options understood by the population of interest as intended?	-	-	-
9	Are the PROM items appropriately worded?							+	+	+
10	Do the response options match the question?							+	+	+
	COMPREHENSIBILITY RATING (+ / - / ± / ?)	-	-	-				+	+	+	±	-	±
	CONTENT VALIDITY RATING (+ / - / ± / ?)	-	-	-				±	±	±	±	-	±	Very Low	Very Low	Very Low
MQOL		Development study			Content validity study 1			Rating of reviewers			OVERALL RATINGS PER PROM			QUALITY OF EVIDENCE
		+ / - / ?	+ / - / ?	+ / - / ?	+ / - / ?	+ / - / ?	+ / - / ?	+ / - / ?	+ / - / ?	+ / - / ?	+ / - / ± / ?	+ / - / ± / ?	+ / - / ± / ?	High, moderate, low, very low	High, moderate, low, very low	High, moderate, low, very low
		Rater 1	Rater 2	Consensus	Rater 1	Rater 2	Consensus	Rater 1	Rater 2	Consensus	Rater 1	Rater 2	Consensus	Rater 1	Rater 2	Consensus
Relevance
1	Are the included items relevant for the construct of interest?	-	-	-	N/A			+	+	+
2	Are the included items relevant for the target population of interest?	-	-	-				+	+	+
3	Are the included items relevant for the context of use of interest?	+	+	+				+	+	+
4	Are the response options appropriate?	-	-	-				-	-	-
5	Is the recall period appropriate?	-	-	-				-	-	-
	RELEVANCE RATING (+ / - / ± / ?)	-	-	-				±	±	±	-	-	-
Comprehensiveness
6	Are all key concepts included?	-	-	-				-	-	-
	COMPREHENSIVENESS RATING (+ / - / ± / ?)	-	-	-				-	-	-	-	-	-
Comprehensibility
7	Are the PROM instructions understood by the population of interest as intended?	-	-	-
8	Are the PROM items and response options understood by the population of interest as intended?	-	-	-
9	Are the PROM items appropriately worded?							-	+	+
10	Do the response options match the question?							-	+	+
	COMPREHENSIBILITY RATING (+ / - / ± / ?)	-	-	-				-	+	+	±	±	±
	CONTENT VALIDITY RATING (+ / - / ± / ?)	-	-	-				-	±	±	-	-	-	Very Low	Very Low	Very Low
PANAS		Development study			Content validity study 1			Rating of reviewers			OVERALL RATINGS PER PROM			QUALITY OF EVIDENCE
		+ / - / ?	+ / - / ?	+ / - / ?	+ / - / ?	+ / - / ?	+ / - / ?	+ / - / ?	+ / - / ?	+ / - / ?	+ / - / ± / ?	+ / - / ± / ?	+ / - / ± / ?	High, moderate, low, very low	High, moderate, low, very low	High, moderate, low, very low
		Rater 1	Rater 2	Consensus	Rater 1	Rater 2	Consensus	Rater 1	Rater 2	Consensus	Rater 1	Rater 2	Consensus	Rater 1	Rater 2	Consensus
Relevance
1	Are the included items relevant for the construct of interest?	+	+	+	N/A			+	+	+
2	Are the included items relevant for the target population of interest?	-	-	-				+	+	+
3	Are the included items relevant for the context of use of interest?	-	?	?				+	+	+
4	Are the response options appropriate?	+	-	-				+	+	+
5	Is the recall period appropriate?	-	-	-				-	-	-
	RELEVANCE RATING (+ / - / ± / ?)	±	±	±				+	+	+	±	±	±
Comprehensiveness
6	Are all key concepts included?	-	-	-				-	-	-
	COMPREHENSIVENESS RATING (+ / - / ± / ?)	-	-	-				-	-	-	-	-	-
Comprehensibility
7	Are the PROM instructions understood by the population of interest as intended?	-	-	-
8	Are the PROM items and response options understood by the population of interest as intended?	-	-	-
9	Are the PROM items appropriately worded?							+	+	+
10	Do the response options match the question?							+	+	+
	COMPREHENSIBILITY RATING (+ / - / ± / ?)	-	-	-				+	+	+	±	±	±
	CONTENT VALIDITY RATING (+ / - / ± / ?)	-	-	-				±	±	±	±	±	±	Very Low	Very Low	Very Low
PHQ-9		Development study			Content validity study 1			Rating of reviewers			OVERALL RATINGS PER PROM			QUALITY OF EVIDENCE
		+ / - / ?	+ / - / ?	+ / - / ?	+ / - / ?	+ / - / ?	+ / - / ?	+ / - / ?	+ / - / ?	+ / - / ?	+ / - / ± / ?	+ / - / ± / ?	+ / - / ± / ?	High, moderate, low, very low	High, moderate, low, very low	High, moderate, low, very low
		Rater 1	Rater 2	Consensus	Rater 1	Rater 2	Consensus	Rater 1	Rater 2	Consensus	Rater 1	Rater 2	Consensus	Rater 1	Rater 2	Consensus
Relevance
1	Are the included items relevant for the construct of interest?	-	-	-	N/A			+	+	+
2	Are the included items relevant for the target population of interest?	-	-	-				+	+	+
3	Are the included items relevant for the context of use of interest?	+	+	+				+	+	+
4	Are the response options appropriate?	-	-	-				+	+	+
5	Is the recall period appropriate?	-	-	-				+	+	+
	RELEVANCE RATING (+ / - / ± / ?)	-	-	-				+	+	+	±	±	±
Comprehensiveness
6	Are all key concepts included?	-	-	-				-	-	-
	COMPREHENSIVENESS RATING (+ / - / ± / ?)	-	-	-				-	-	-	-	-	-
Comprehensibility
7	Are the PROM instructions understood by the population of interest as intended?	-	-	-
8	Are the PROM items and response options understood by the population of interest as intended?	-	-	-
9	Are the PROM items appropriately worded?							+	+	+
10	Do the response options match the question?							+	+	+
	COMPREHENSIBILITY RATING (+ / - / ± / ?)	-	-	-				+	+	+	±	±	±
	CONTENT VALIDITY RATING (+ / - / ± / ?)	-	-	-				±	±	±	±	±	±	Very Low	Very Low	Very Low
POMS-SF		Development study			Content validity study 1			Rating of reviewers			OVERALL RATINGS PER PROM			QUALITY OF EVIDENCE
		+ / - / ?	+ / - / ?	+ / - / ?	+ / - / ?	+ / - / ?	+ / - / ?	+ / - / ?	+ / - / ?	+ / - / ?	+ / - / ± / ?	+ / - / ± / ?	+ / - / ± / ?	High, moderate, low, very low	High, moderate, low, very low	High, moderate, low, very low
		Rater 1	Rater 2	Consensus	Rater 1	Rater 2	Consensus	Rater 1	Rater 2	Consensus	Rater 1	Rater 2	Consensus	Rater 1	Rater 2	Consensus
Relevance
1	Are the included items relevant for the construct of interest?	+	+	+	N/A			+	+	+
2	Are the included items relevant for the target population of interest?	-	-	-				+	+	+
3	Are the included items relevant for the context of use of interest?	?	?	?				+	+	+
4	Are the response options appropriate?	-	-	-				+	+	+
5	Is the recall period appropriate?	-	-	-				-	-	-
	RELEVANCE RATING (+ / - / ± / ?)	±	±	±				+	+	+	±	±	±
Comprehensiveness
6	Are all key concepts included?	-	-	-				-	-	-
	COMPREHENSIVENESS RATING (+ / - / ± / ?)	-	-	-				-	-	-	-	-	-
Comprehensibility
7	Are the PROM instructions understood by the population of interest as intended?	-	-	-
8	Are the PROM items and response options understood by the population of interest as intended?	-	-	-
9	Are the PROM items appropriately worded?							+	+	+
10	Do the response options match the question?							+	+	+
	COMPREHENSIBILITY RATING (+ / - / ± / ?)	-	-	-				+	+	+	±	±	±
	CONTENT VALIDITY RATING (+ / - / ± / ?)	-	-	-				±	±	±	±	±	±	Very Low	Very Low	Very Low
Q-LES-Q-SF		Development study			Content validity study 1			Rating of reviewers			OVERALL RATINGS PER PROM			QUALITY OF EVIDENCE
		+ / - / ?	+ / - / ?	+ / - / ?	+ / - / ?	+ / - / ?	+ / - / ?	+ / - / ?	+ / - / ?	+ / - / ?	+ / - / ± / ?	+ / - / ± / ?	+ / - / ± / ?	High, moderate, low, very low	High, moderate, low, very low	High, moderate, low, very low
		Rater 1	Rater 2	Consensus	Rater 1	Rater 2	Consensus	Rater 1	Rater 2	Consensus	Rater 1	Rater 2	Consensus	Rater 1	Rater 2	Consensus
Relevance
1	Are the included items relevant for the construct of interest?	-	-	-	N/A			+	+	+
2	Are the included items relevant for the target population of interest?	-	-	-				+	+	+
3	Are the included items relevant for the context of use of interest?	+	+	+				?	?	?
4	Are the response options appropriate?	-	-	-				+	+	+
5	Is the recall period appropriate?	-	-	-				+	+	+
	RELEVANCE RATING (+ / - / ± / ?)	-	-	-				+	+	+	±	±	±
Comprehensiveness
6	Are all key concepts included?	-	-	-				-	-	-
	COMPREHENSIVENESS RATING (+ / - / ± / ?)	-	-	-				-	-	-	-	-	-
Comprehensibility
7	Are the PROM instructions understood by the population of interest as intended?	-	-	-
8	Are the PROM items and response options understood by the population of interest as intended?	-	-	-
9	Are the PROM items appropriately worded?							+	+	+
10	Do the response options match the question?							+	+	+
	COMPREHENSIBILITY RATING (+ / - / ± / ?)	-	-	-				+	+	+	±	±	±
	CONTENT VALIDITY RATING (+ / - / ± / ?)	-	-	-				±	±	±	±	±	±	Very Low	Very Low	Very Low
QOLLTI-F		Development study			Content validity study 1			Rating of reviewers			OVERALL RATINGS PER PROM			QUALITY OF EVIDENCE
		+ / - / ?	+ / - / ?	+ / - / ?	+ / - / ?	+ / - / ?	+ / - / ?	+ / - / ?	+ / - / ?	+ / - / ?	+ / - / ± / ?	+ / - / ± / ?	+ / - / ± / ?	High, moderate, low, very low	High, moderate, low, very low	High, moderate, low, very low
		Rater 1	Rater 2	Consensus	Rater 1	Rater 2	Consensus	Rater 1	Rater 2	Consensus	Rater 1	Rater 2	Consensus	Rater 1	Rater 2	Consensus
Relevance
1	Are the included items relevant for the construct of interest?	-	-	-	N/A			+	+	+
2	Are the included items relevant for the target population of interest?	-	-	-				+	+	+
3	Are the included items relevant for the context of use of interest?	+	+	+				?	+	+
4	Are the response options appropriate?	-	-	-				-	-	-
5	Is the recall period appropriate?	-	-	-				-	-	-
	RELEVANCE RATING (+ / - / ± / ?)	-	-	-				±	±	±	-	-	-
Comprehensiveness
6	Are all key concepts included?	-	-	-				-	-	-
	COMPREHENSIVENESS RATING (+ / - / ± / ?)	-	-	-				-	-	-	-	-	-
Comprehensibility
7	Are the PROM instructions understood by the population of interest as intended?	-	-	-
8	Are the PROM items and response options understood by the population of interest as intended?	-	-	-
9	Are the PROM items appropriately worded?							-	-	-
10	Do the response options match the question?							-	-	-
	COMPREHENSIBILITY RATING (+ / - / ± / ?)	-	-	-				-	-	-	-	-	-
	CONTENT VALIDITY RATING (+ / - / ± / ?)	-	-	-				-	-	-	-	-	-	Very Low	Very Low	Very Low
QUAL-E (Fam)		Development study			Content validity study 1			Rating of reviewers			OVERALL RATINGS PER PROM			QUALITY OF EVIDENCE
		+ / - / ?	+ / - / ?	+ / - / ?	+ / - / ?	+ / - / ?	+ / - / ?	+ / - / ?	+ / - / ?	+ / - / ?	+ / - / ± / ?	+ / - / ± / ?	+ / - / ± / ?	High, moderate, low, very low	High, moderate, low, very low	High, moderate, low, very low
		Rater 1	Rater 2	Consensus	Rater 1	Rater 2	Consensus	Rater 1	Rater 2	Consensus	Rater 1	Rater 2	Consensus	Rater 1	Rater 2	Consensus
Relevance
1	Are the included items relevant for the construct of interest?	+	+	+	N/A			-	-	-
2	Are the included items relevant for the target population of interest?	+	+	+				-	-	-
3	Are the included items relevant for the context of use of interest?	+	+	+				-	-	-
4	Are the response options appropriate?	-	-	-				-	-	-
5	Is the recall period appropriate?	+	-	-				+	+	+
	RELEVANCE RATING (+ / - / ± / ?)	+	±	±				-	-	-	±	±	±
Comprehensiveness
6	Are all key concepts included?	?	?	?				-	-	-
	COMPREHENSIVENESS RATING (+ / - / ± / ?)	?	?	?				-	-	-	-	-	-
Comprehensibility
7	Are the PROM instructions understood by the population of interest as intended?	?	?	?
8	Are the PROM items and response options understood by the population of interest as intended?	?	?	?
9	Are the PROM items appropriately worded?							-	-	-
10	Do the response options match the question?							+	+	+
	COMPREHENSIBILITY RATING (+ / - / ± / ?)	?	?	?				±	±	±	±	±	±
	CONTENT VALIDITY RATING (+ / - / ± / ?)	?	?	?				-	-	-	±	±	±	Low	Low	Low
RAND-36 (As per SF-36)		Development study (From Carlton, 2022)			Content validity study 1			Rating of reviewers			OVERALL RATINGS PER PROM			QUALITY OF EVIDENCE
		+ / - / ?	+ / - / ?	+ / - / ?	+ / - / ?	+ / - / ?	+ / - / ?	+ / - / ?	+ / - / ?	+ / - / ?	+ / - / ± / ?	+ / - / ± / ?	+ / - / ± / ?	High, moderate, low, very low	High, moderate, low, very low	High, moderate, low, very low
		Rater 1	Rater 2	Consensus	Rater 1	Rater 2	Consensus	Rater 1	Rater 2	Consensus	Rater 1	Rater 2	Consensus	Rater 1	Rater 2	Consensus
Relevance
1	Are the included items relevant for the construct of interest?	?	?	?	N/A			+	+	+
2	Are the included items relevant for the target population of interest?	?	?	?				+	+	+
3	Are the included items relevant for the context of use of interest?	?	?	?				+	+	+
4	Are the response options appropriate?	?	?	?				+	+	+
5	Is the recall period appropriate?	?	?	?				+	+	+
	RELEVANCE RATING (+ / - / ± / ?)	?	?	?				+	+	+	+	+	+
Comprehensiveness
6	Are all key concepts included?	?	?	?				-	-	-
	COMPREHENSIVENESS RATING (+ / - / ± / ?)	?	?	?				-	-	-	-	-	-
Comprehensibility
7	Are the PROM instructions understood by the population of interest as intended?	?	?	?
8	Are the PROM items and response options understood by the population of interest as intended?	?	?	?
9	Are the PROM items appropriately worded?							+	+	+
10	Do the response options match the question?							+	+	+
	COMPREHENSIBILITY RATING (+ / - / ± / ?)	?	?	?				+	+	+	+	+	+
	CONTENT VALIDITY RATING (+ / - / ± / ?)	?	?	?				±	±	±	±	±	±	Very Low	Very Low	Very Low
SAS		Development study			Content validity study 1			Rating of reviewers			OVERALL RATINGS PER PROM			QUALITY OF EVIDENCE
		+ / - / ?	+ / - / ?	+ / - / ?	+ / - / ?	+ / - / ?	+ / - / ?	+ / - / ?	+ / - / ?	+ / - / ?	+ / - / ± / ?	+ / - / ± / ?	+ / - / ± / ?	High, moderate, low, very low	High, moderate, low, very low	High, moderate, low, very low
		Rater 1	Rater 2	Consensus	Rater 1	Rater 2	Consensus	Rater 1	Rater 2	Consensus	Rater 1	Rater 2	Consensus	Rater 1	Rater 2	Consensus
Relevance
1	Are the included items relevant for the construct of interest?	+	+	+	N/A			+	+	+
2	Are the included items relevant for the target population of interest?	+	+	+				+	+	+
3	Are the included items relevant for the context of use of interest?	-	+	?				+	+	+
4	Are the response options appropriate?	+	-	-				+	+	+
5	Is the recall period appropriate?	-	-	-				-	-	-
	RELEVANCE RATING (+ / - / ± / ?)	±	±	±				+	+	+	±	±	±
Comprehensiveness
6	Are all key concepts included?	?	-	?				-	-	-
	COMPREHENSIVENESS RATING (+ / - / ± / ?)	?	-	?				-	-	-	-	-	-
Comprehensibility
7	Are the PROM instructions understood by the population of interest as intended?	?	-	?
8	Are the PROM items and response options understood by the population of interest as intended?	?	-	?
9	Are the PROM items appropriately worded?							+	+	+
10	Do the response options match the question?							+	+	+
	COMPREHENSIBILITY RATING (+ / - / ± / ?)	?	-	?				+	+	+	+	+	+
	CONTENT VALIDITY RATING (+ / - / ± / ?)	?	-	?				±	±	±	±	±	±	Very Low	Very Low	Very Low
SDS		Development study			Content validity study 1			Rating of reviewers			OVERALL RATINGS PER PROM			QUALITY OF EVIDENCE
		+ / - / ?	+ / - / ?	+ / - / ?	+ / - / ?	+ / - / ?	+ / - / ?	+ / - / ?	+ / - / ?	+ / - / ?	+ / - / ± / ?	+ / - / ± / ?	+ / - / ± / ?	High, moderate, low, very low	High, moderate, low, very low	High, moderate, low, very low
		Rater 1	Rater 2	Consensus	Rater 1	Rater 2	Consensus	Rater 1	Rater 2	Consensus	Rater 1	Rater 2	Consensus	Rater 1	Rater 2	Consensus
Relevance
1	Are the included items relevant for the construct of interest?	+	+	+	N/A			+	+	+
2	Are the included items relevant for the target population of interest?	+	+	+				+	+	+
3	Are the included items relevant for the context of use of interest?	+	+	+				+	+	+
4	Are the response options appropriate?	-	-	-				+	+	+
5	Is the recall period appropriate?	-	-	-				+	+	+
	RELEVANCE RATING (+ / - / ± / ?)	±	±	±				+	+	+	±	±	±
Comprehensiveness
6	Are all key concepts included?	?	-	?				-	-	-
	COMPREHENSIVENESS RATING (+ / - / ± / ?)	?	-	?				-	-	-	-	-	-
Comprehensibility
7	Are the PROM instructions understood by the population of interest as intended?	?	-	?
8	Are the PROM items and response options understood by the population of interest as intended?	?	-	?
9	Are the PROM items appropriately worded?							+	+	+
10	Do the response options match the question?							+	+	+
	COMPREHENSIBILITY RATING (+ / - / ± / ?)	?	-	?				+	+	+	+	+	+
	CONTENT VALIDITY RATING (+ / - / ± / ?)	?	-	?				±	±	±	±	±	±	Very Low	Very Low	Very Low
SF-12		Development study (From Carlton, 2022)			Content validity study 1			Rating of reviewers			OVERALL RATING			QUALITY OF EVIDENCE
		+ / - / ?	+ / - / ?	+ / - / ?	+ / - / ?	+ / - / ?	+ / - / ?	+ / - / ?	+ / - / ?	+ / - / ?	+ / - / ± / ?	+ / - / ± / ?	+ / - / ± / ?	High, moderate, low, very low	High, moderate, low, very low	High, moderate, low, very low
		Rater 1	Rater 2	Consensus	Rater 1	Rater 2	Consensus	Rater 1	Rater 2	Consensus	Rater 1	Rater 2	Consensus	Rater 1	Rater 2	Consensus
Relevance
1	Are the included items relevant for the construct of interest?	-	-	-	N/A			+	+	+
2	Are the included items relevant for the target population of interest?	-	-	-				+	+	+
3	Are the included items relevant for the context of use of interest?	+	+	+				+	+	+
4	Are the response options appropriate?	-	-	-				+	+	+
5	Is the recall period appropriate?	-	-	-				+	+	+
	RELEVANCE RATING (+ / - / ± / ?)	-	-	-				+	+	+	±	±	±
Comprehensiveness
6	Are all key concepts included?	-	?	?				-	-	-
	COMPREHENSIVENESS RATING (+ / - / ± / ?)	-	?	?				-	-	-	-	-	-
Comprehensibility
7	Are the PROM instructions understood by the population of interest as intended?	-	?	?
8	Are the PROM items and response options understood by the population of interest as intended?	-	?	?
9	Are the PROM items appropriately worded?							+	+	+
10	Do the response options match the question?							+	+	+
	COMPREHENSIBILITY RATING (+ / - / ± / ?)	-	?	?				+	+	+	+	+	+
	CONTENT VALIDITY RATING (+ / - / ± / ?)	-	?	?				±	±	±	±	±	±	Very Low	Very Low	Very Low
SF-36		Development study (From Carlton, 2022)			Content validity study 1			Rating of reviewers			OVERALL RATING			QUALITY OF EVIDENCE)
		+ / - / ?	+ / - / ?	+ / - / ?	+ / - / ?	+ / - / ?	+ / - / ?	+ / - / ?	+ / - / ?	+ / - / ?	+ / - / ± / ?	+ / - / ± / ?	+ / - / ± / ?	High, moderate, low, very low	High, moderate, low, very low	High, moderate, low, very low
		Rater 1	Rater 2	Consensus	Rater 1	Rater 2	Consensus	Rater 1	Rater 2	Consensus	Rater 1	Rater 2	Consensus	Rater 1	Rater 2	Consensus
Relevance
1	Are the included items relevant for the construct of interest?	?	?	?	N/A			+	+	+
2	Are the included items relevant for the target population of interest?	?	?	?				+	+	+
3	Are the included items relevant for the context of use of interest?	?	?	?				+	+	+
4	Are the response options appropriate?	?	?	?				+	+	+
5	Is the recall period appropriate?	?	?	?				+	+	+
	RELEVANCE RATING (+ / - / ± / ?)	?	?	?				+	+	+	+	+	+
Comprehensiveness
6	Are all key concepts included?	?	?	?				-	-	-
	COMPREHENSIVENESS RATING (+ / - / ± / ?)	?	?	?				-	-	-	-	-	-
Comprehensibility
7	Are the PROM instructions understood by the population of interest as intended?	?	?	?
8	Are the PROM items and response options understood by the population of interest as intended?	?	?	?
9	Are the PROM items appropriately worded?							+	+	+
10	Do the response options match the question?							+	+	+
	COMPREHENSIBILITY RATING (+ / - / ± / ?)	?	?	?				+	+	+	+	+	+
	CONTENT VALIDITY RATING (+ / - / ± / ?)	?	?	?				±	±	±	±	±	±	Very Low	Very Low	Very Low
SF-36 MCS (Assumed the same as SF-36)		Development study (From Carlton, 2022)			Content validity study 1			Rating of reviewers			OVERALL RATINGS PER PROM			QUALITY OF EVIDENCE
		+ / - / ?	+ / - / ?	+ / - / ?	+ / - / ?	+ / - / ?	+ / - / ?	+ / - / ?	+ / - / ?	+ / - / ?	+ / - / ± / ?	+ / - / ± / ?	+ / - / ± / ?	High, moderate, low, very low	High, moderate, low, very low	High, moderate, low, very low
		Rater 1	Rater 2	Consensus	Rater 1	Rater 2	Consensus	Rater 1	Rater 2	Consensus	Rater 1	Rater 2	Consensus	Rater 1	Rater 2	Consensus
Relevance
1	Are the included items relevant for the construct of interest?	?	?	?	N/A			+	+	+
2	Are the included items relevant for the target population of interest?	?	?	?				+	+	+
3	Are the included items relevant for the context of use of interest?	?	?	?				+	+	+
4	Are the response options appropriate?	?	?	?				+	+	+
5	Is the recall period appropriate?	?	?	?				+	+	+
	RELEVANCE RATING (+ / - / ± / ?)	?	?	?				+	+	+	+	+	+
Comprehensiveness
6	Are all key concepts included?	?	?	?				-	-	-
	COMPREHENSIVENESS RATING (+ / - / ± / ?)	?	?	?				-	-	-	-	-	-
Comprehensibility
7	Are the PROM instructions understood by the population of interest as intended?	?	?	?
8	Are the PROM items and response options understood by the population of interest as intended?	?	?	?
9	Are the PROM items appropriately worded?							+	+	+
10	Do the response options match the question?							+	+	+
	COMPREHENSIBILITY RATING (+ / - / ± / ?)	?	?	?				+	+	+	+	+	+
	CONTENT VALIDITY RATING (+ / - / ± / ?)	?	?	?				±	±	±	±	±	±	Very Low	Very Low	Very Low
SF-36 V2 (Assumed the same as SF-36)		Development study			Content validity study 1			Rating of reviewers			OVERALL RATINGS PER PROM			QUALITY OF EVIDENCE
		+ / - / ?	+ / - / ?	+ / - / ?	+ / - / ?	+ / - / ?	+ / - / ?	+ / - / ?	+ / - / ?	+ / - / ?	+ / - / ± / ?	+ / - / ± / ?	+ / - / ± / ?	High, moderate, low, very low	High, moderate, low, very low	High, moderate, low, very low
		Rater 1	Rater 2	Consensus	Rater 1	Rater 2	Consensus	Rater 1	Rater 2	Consensus	Rater 1	Rater 2	Consensus	Rater 1	Rater 2	Consensus
Relevance
1	Are the included items relevant for the construct of interest?	?	?	?	N/A			+	+	+
2	Are the included items relevant for the target population of interest?	?	?	?				+	+	+
3	Are the included items relevant for the context of use of interest?	?	?	?				+	+	+
4	Are the response options appropriate?	?	?	?				+	+	+
5	Is the recall period appropriate?	?	?	?				+	+	+
	RELEVANCE RATING (+ / - / ± / ?)	?	?	?				+	+	+	+	+	+
Comprehensiveness
6	Are all key concepts included?	?	?	?				-	-	-
	COMPREHENSIVENESS RATING (+ / - / ± / ?)	?	?	?				-	-	-	-	-	-
Comprehensibility
7	Are the PROM instructions understood by the population of interest as intended?	?	?	?
8	Are the PROM items and response options understood by the population of interest as intended?	?	?	?
9	Are the PROM items appropriately worded?							+	+	+
10	Do the response options match the question?							+	+	+
	COMPREHENSIBILITY RATING (+ / - / ± / ?)	?	?	?				+	+	+	+	+	+
	CONTENT VALIDITY RATING (+ / - / ± / ?)	?	?	?				±	±	±	±	±	±	Very Low	Very Low	Very Low
STAI-X		Development study (From Carlton, 2022)			Content validity study 1			Rating of reviewers			OVERALL RATINGS PER PROM			QUALITY OF EVIDENCE
		+ / - / ?	+ / - / ?	+ / - / ?	+ / - / ?	+ / - / ?	+ / - / ?	+ / - / ?	+ / - / ?	+ / - / ?	+ / - / ± / ?	+ / - / ± / ?	+ / - / ± / ?	High, moderate, low, very low	High, moderate, low, very low	High, moderate, low, very low
		Rater 1	Rater 2	Consensus	Rater 1	Rater 2	Consensus	Rater 1	Rater 2	Consensus	Rater 1	Rater 2	Consensus	Rater 1	Rater 2	Consensus
Relevance
1	Are the included items relevant for the construct of interest?	+	+	+	N/A			+	+	+
2	Are the included items relevant for the target population of interest?	-	-	-				+	+	+
3	Are the included items relevant for the context of use of interest?	+	+	+				+	+	+
4	Are the response options appropriate?	-	-	-				+	+	+
5	Is the recall period appropriate?	+	+	+				+	+	+
	RELEVANCE RATING (+ / - / ± / ?)	±	±	±				+	+	+	±	±	±
Comprehensiveness
6	Are all key concepts included?	-	?	?				-	-	-
	COMPREHENSIVENESS RATING (+ / - / ± / ?)	-	?	?				-	-	-	-	-	-
Comprehensibility
7	Are the PROM instructions understood by the population of interest as intended?	-	?	?
8	Are the PROM items and response options understood by the population of interest as intended?	-	?	?
9	Are the PROM items appropriately worded?							+	+	+
10	Do the response options match the question?							+	+	+
	COMPREHENSIBILITY RATING (+ / - / ± / ?)	-	?	?				+	+	+	+	+	+
	CONTENT VALIDITY RATING (+ / - / ± / ?)	-	?	?				±	±	±	±	±	±	Very Low	Very Low	Very Low
STAI-Y1		Development study			Content validity study 1			Rating of reviewers			OVERALL RATINGS PER PROM			QUALITY OF EVIDENCE
		+ / - / ?	+ / - / ?	+ / - / ?	+ / - / ?	+ / - / ?	+ / - / ?	+ / - / ?	+ / - / ?	+ / - / ?	+ / - / ± / ?	+ / - / ± / ?	+ / - / ± / ?	High, moderate, low, very low	High, moderate, low, very low	High, moderate, low, very low
		Rater 1	Rater 2	Consensus	Rater 1	Rater 2	Consensus	Rater 1	Rater 2	Consensus	Rater 1	Rater 2	Consensus	Rater 1	Rater 2	Consensus
Relevance
1	Are the included items relevant for the construct of interest?	+	+	+	N/A			+	+	+
2	Are the included items relevant for the target population of interest?	-	-	-				+	+	+
3	Are the included items relevant for the context of use of interest?	+	+	+				+	+	+
4	Are the response options appropriate?	-	-	-				+	+	+
5	Is the recall period appropriate?	+	-	-				+	+	+
	RELEVANCE RATING (+ / - / ± / ?)	±	±	±				+	+	+	±	±	±
Comprehensiveness
6	Are all key concepts included?	-	-	-				-	-	-
	COMPREHENSIVENESS RATING (+ / - / ± / ?)	-	-	-				-	-	-	-	-	-
Comprehensibility
7	Are the PROM instructions understood by the population of interest as intended?	-	-	-
8	Are the PROM items and response options understood by the population of interest as intended?	-	-	-
9	Are the PROM items appropriately worded?							+	+	+
10	Do the response options match the question?							+	+	+
	COMPREHENSIBILITY RATING (+ / - / ± / ?)	-	-	-				+	+	+	±	±	±
	CONTENT VALIDITY RATING (+ / - / ± / ?)	-	-	-				±	±	±	±	±	±	Very Low	Very Low	Very Low
STAI-Y1 & Y2		Development study			Content validity study 1			Rating of reviewers			OVERALL RATINGS PER PROM			QUALITY OF EVIDENCE
		+ / - / ?	+ / - / ?	+ / - / ?	+ / - / ?	+ / - / ?	+ / - / ?	+ / - / ?	+ / - / ?	+ / - / ?	+ / - / ± / ?	+ / - / ± / ?	+ / - / ± / ?	High, moderate, low, very low	High, moderate, low, very low	High, moderate, low, very low
		Rater 1	Rater 2	Consensus	Rater 1	Rater 2	Consensus	Rater 1	Rater 2	Consensus	Rater 1	Rater 2	Consensus	Rater 1	Rater 2	Consensus
Relevance
1	Are the included items relevant for the construct of interest?	+	+	+	N/A			+	+	+
2	Are the included items relevant for the target population of interest?	-	-	-				+	+	+
3	Are the included items relevant for the context of use of interest?	+	+	+				+	+	+
4	Are the response options appropriate?	-	-	-				+	+	+
5	Is the recall period appropriate?	-	-	-				+	+	+
	RELEVANCE RATING (+ / - / ± / ?)	±	±	±				+	+	+	±	+	±
Comprehensiveness
6	Are all key concepts included?	-	-	-				-	-	-
	COMPREHENSIVENESS RATING (+ / - / ± / ?)	-	-	-				-	-	-	-	-	-
Comprehensibility
7	Are the PROM instructions understood by the population of interest as intended?	-	-	-
8	Are the PROM items and response options understood by the population of interest as intended?	-	-	-
9	Are the PROM items appropriately worded?							+	+	+
10	Do the response options match the question?							+	+	+
	COMPREHENSIBILITY RATING (+ / - / ± / ?)	-	-	-				+	+	+	±	±	±
	CONTENT VALIDITY RATING (+ / - / ± / ?)	-	-	-				±	±	±	±	±	±	Very Low	Very Low	Very Low
SWLS		Development study (From Carlton, 2022)			Content validity study 1			Rating of reviewers			OVERALL RATING			QUALITY OF EVIDENCE
		+ / - / ?	+ / - / ?	+ / - / ?	+ / - / ?	+ / - / ?	+ / - / ?	+ / - / ?	+ / - / ?	+ / - / ?	+ / - / ± / ?	+ / - / ± / ?	+ / - / ± / ?	High, moderate, low, very low	High, moderate, low, very low	High, moderate, low, very low
		Rater 1	Rater 2	Consensus	Rater 1	Rater 2	Consensus	Rater 1	Rater 2	Consensus	Rater 1	Rater 2	Consensus	Rater 1	Rater 2	Consensus
Relevance
1	Are the included items relevant for the construct of interest?	-	-	-	N/A			-	-	-
2	Are the included items relevant for the target population of interest?	-	-	-				-	-	-
3	Are the included items relevant for the context of use of interest?	-	?	-				-	-	-
4	Are the response options appropriate?	-	?	-				?	+	+
5	Is the recall period appropriate?	-	?	-				-	-	-
	RELEVANCE RATING (+ / - / ± / ?)	-	?	-				-	-	-	-	-	-
Comprehensiveness
6	Are all key concepts included?	?	-	?				-	-	-
	COMPREHENSIVENESS RATING (+ / - / ± / ?)	?	-	?				-	-	-	-	-	-
Comprehensibility
7	Are the PROM instructions understood by the population of interest as intended?	?	-	?
8	Are the PROM items and response options understood by the population of interest as intended?	?	-	?
9	Are the PROM items appropriately worded?							+	+	+
10	Do the response options match the question?							+	+	+
	COMPREHENSIBILITY RATING (+ / - / ± / ?)	?	-	?				+	+	+	+	+	+
	CONTENT VALIDITY RATING (+ / - / ± / ?)	?	-	?				±	±	±	±	±	±	Very Low	Very Low	Very Low
WHOQOL-BREF		Development study (From Carlton, 2022)			Content validity study 1			Rating of reviewers			OVERALL RATINGS PER PROM			QUALITY OF EVIDENCE
		+ / - / ?	+ / - / ?	+ / - / ?	+ / - / ?	+ / - / ?	+ / - / ?	+ / - / ?	+ / - / ?	+ / - / ?	+ / - / ± / ?	+ / - / ± / ?	+ / - / ± / ?	High, moderate, low, very low	High, moderate, low, very low	High, moderate, low, very low
		Rater 1	Rater 2	Consensus	Rater 1	Rater 2	Consensus	Rater 1	Rater 2	Consensus	Rater 1	Rater 2	Consensus	Rater 1	Rater 2	Consensus
Relevance
1	Are the included items relevant for the construct of interest?	+	+	+	N/A			+	+	+
2	Are the included items relevant for the target population of interest?	+	+	+				+	+	+
3	Are the included items relevant for the context of use of interest?	+	+	+				+	+	+
4	Are the response options appropriate?	+	?	+				?	+	+
5	Is the recall period appropriate?	-	?	-				+	+	+
	RELEVANCE RATING (+ / - / ± / ?)	+	±	+				+	+	+	+	+	+
Comprehensiveness
6	Are all key concepts included?	?	?	?				-	-	-
	COMPREHENSIVENESS RATING (+ / - / ± / ?)	?	?	?				-	-	-	-	-	-
Comprehensibility
7	Are the PROM instructions understood by the population of interest as intended?	?	?	?
8	Are the PROM items and response options understood by the population of interest as intended?	?	?	?
9	Are the PROM items appropriately worded?							+	+	+
10	Do the response options match the question?							+	+	+
	COMPREHENSIBILITY RATING (+ / - / ± / ?)	?	?	?				+	+	+	+	+	+
	CONTENT VALIDITY RATING (+ / - / ± / ?)	?	?	?				±	±	±	±	±	±	Very Low	Very Low	Very Low
ZBI (22-Item)		Development study (From Carlton, 2022)			Content validity study 1			Rating of reviewers			OVERALL RATING			QUALITY OF EVIDENCE
		+ / - / ?	+ / - / ?	+ / - / ?	+ / - / ?	+ / - / ?	+ / - / ?	+ / - / ?	+ / - / ?	+ / - / ?	+ / - / ± / ?	+ / - / ± / ?	+ / - / ± / ?	High, moderate, low, very low	High, moderate, low, very low	High, moderate, low, very low
		Rater 1	Rater 2	Consensus	Rater 1	Rater 2	Consensus	Rater 1	Rater 2	Consensus	Rater 1	Rater 2	Consensus	Rater 1	Rater 2	Consensus
Relevance
1	Are the included items relevant for the construct of interest?	-	-	-	N/A			+	-	-
2	Are the included items relevant for the target population of interest?	-	-	-				+	+	+
3	Are the included items relevant for the context of use of interest?	-	-	-				+	+	+
4	Are the response options appropriate?	-	-	-				+	+	+
5	Is the recall period appropriate?	-	-	-				-	-	-
	RELEVANCE RATING (+ / - / ± / ?)	-	-	-				+	±	±	-	-	-
Comprehensiveness
6	Are all key concepts included?	-	?	?				-	-	-
	COMPREHENSIVENESS RATING (+ / - / ± / ?)	-	?	?				-	-	-	-	-	-
Comprehensibility
7	Are the PROM instructions understood by the population of interest as intended?	-	?	?
8	Are the PROM items and response options understood by the population of interest as intended?	-	?	?
9	Are the PROM items appropriately worded?							+	+	+
10	Do the response options match the question?							+	+	+
	COMPREHENSIBILITY RATING (+ / - / ± / ?)	-	?	?				+	+	+	+	+	+
	CONTENT VALIDITY RATING (+ / - / ± / ?)	-	?	?				±	±	±	±	±	±	Very Low	Very Low	Very Low

## Sheet: GRADE
	PROM	PROM Abb.	Reference(s) first author, year (dev papers)	Initial Rating	PROM Dev Study Rating	Risk of Bias	Inconsistency	Indirectness
1	Acceptance of Illness Scale	AIS	Felton, 1984	Moderate	I	-2 (Very Low)	N/A	Very Low
2	Beck Depression Inventory	BDI	Beck, 1961	Moderate	I	-2 (Very Low)	N/A	Very Low
3	Beck Hopelessness Scale	BHS	Beck, 1974	Moderate	I	-2 (Very Low)	N/A	Very Low
4	Coping Orientation to Problems Experienced Inventory	Brief COPE	Carver, 1997	Moderate	I	-2 (Very Low)	N/A	Very Low
5	Burden Scale for Family Caregivers	BSFC	Grasel, 1995	Moderate	I	-2 (Very Low)	N/A	Very Low
6	Carer Quality of Life	CarerQoL	Brouwer, 2006	Moderate	I	-2 (Very Low)	N/A	Very Low
7	Caregiver Burden Inventory	CBI	Novak, 1989	Moderate	I	-2 (Very Low)	N/A	Very Low
8	Center for Epidemiology Studies Depression Scale	CES-D-10	Radloff, 1977	Moderate	I	-2 (Very Low)	N/A	Very Low
9	Chalder Fatigue Scale	CFS	Chalder, 1993	Moderate	I	-2 (Very Low)	N/A	Very Low
10	Chalder Fatigue Scale - Physical Fatigue Subscale	CFS-Physical	Chalder, 1993	Moderate	I	-2 (Very Low)	N/A	Very Low
11	Caregiver Network Scale	CNS	Love, 2004	Moderate	I	-2 (Very Low)	N/A	Very Low
12	Close Persons Questionnaire	CPQ	Stansfeld, 1992	Moderate	D	-1 (Low)	N/A	Low
13	Caregiver Strain Index	CSI	Robinson, 1983	Moderate	I	-2 (Very Low)	N/A	Very Low
14	Dyadic Adjustment Scale - Dyadic Subscale	DAS	Spanier, 1976	Moderate	I	-2 (Very Low)	N/A	Very Low
15	EuroQoL-5 Dimensions	EQ-5D-5L	Herdman, 2011	Moderate	D	-1 (Low)	N/A	Low
16	Existential Well-Being Subscale from the McGill Quality of Life Questionnaire	EWBS	Cohen, 1995	Moderate	I	-2 (Very Low)	N/A	Very Low
17	Functional Assessment of Chronic Illness Therapy–Spiritual Well-Being Scale	FACIT-Sp	Peterman, 2002	Moderate	I	-2 (Very Low)	N/A	Very Low
18	The Duke-UNC Functional Social Support Questionnaire	FSSQ	Broadhead, 1988	Moderate	I	-2 (Very Low)	N/A	Very Low
19	General Health Questionnaire	GHQ	Goldberg, 1979	Moderate	I	-2 (Very Low)	N/A	Very Low
20	Hospital Anxiety & Depression Scale	HADS	Zigmond, 1983	Moderate	I	-2 (Very Low)	N/A	Very Low
21	Life Satisfaction Checklist	LiSat-11	Fugl-Meyer, 1991	Moderate	I	-2 (Very Low)	N/A	Very Low
22	Metacognitive Questionnaire 30	MCQ-30	Wells, 2004	Moderate	I	-2 (Very Low)	N/A	Very Low
23	Multidimensional Scale of Perceived Social Support	MPSS	Zimet, 1988	Moderate	I	-2 (Very Low)	N/A	Very Low
24	McGill Quality of Life Questionnaire	MQOL	Cohen, 1995	Moderate	I	-2 (Very Low)	N/A	Very Low
25	Positive and Negative Affect Schedule	PANAS	Watsin, 1988	Moderate	I	-2 (Very Low)	N/A	Very Low
26	Patient Health Questionnaire-9	PHQ-9	Spitzer, 1999	Moderate	I	-2 (Very Low)	N/A	Very Low
27	Profile of Mood States - Short Form	POMS-SF	Curran, 1995	Moderate	I	-2 (Very Low)	N/A	Very Low
28	QoL Enjoyment & Satisfaction Questionnaire Short Form	Q-LES-Q-SF	Endicott, 1993	Moderate	I	-2 (Very Low)	N/A	Very Low
29	Quality of Life in Life-Threatening Illness Family Carer Version	QOLLTI-F	Cohen, 2006	Moderate	I	-2 (Very Low)	N/A	Very Low
30	Quality of Life at the End of Life	QUAL-E (fam)	Steinhauser, 2014	Moderate	D	-1 (Low)	N/A	Low
31	Rand 36-Item Health Survey	RAND-36	Hays, 1993	Moderate	I	-2 (Very Low)	N/A	Very Low
32	Self-Rating Anxiety Scale	SAS	Zung, 1971	Moderate	I	-2 (Very Low)	N/A	Very Low
33	Self-Rating Depression Scale	SDS	Zung, 1965	Moderate	I	-2 (Very Low)	N/A	Very Low
34	Short Form-12	SF-12	Ware Jr, 1995; Ware Jr, 1996	Moderate	I	-2 (Very Low)	N/A	Very Low
35	Short Form-36	SF-36	Ware, 1992	Moderate	I	-2 (Very Low)	N/A	Very Low
36	Short Form-36 Mental Component Summary	SF-36 MCS	Ware, 1992	Moderate	I	-2 (Very Low)	N/A	Very Low
37	Short Form-36 Version 2	SF-36 V2	Ware, 2000	Moderate	I	-2 (Very Low)	N/A	Very Low
38	State-Trait Anxiety Inventory-X	STAI-X	Spielberger, 1970	Moderate	I	-2 (Very Low)	N/A	Very Low
39	State-Trait Anxiety Inventory-Y1	STAI-Y1	Spielberger, 1983	Moderate	I	-2 (Very Low)	N/A	Very Low
40	State-Trait Anxiety Inventory-Y	STAI-Y1 & Y2	Spielberger, 1983	Moderate	I	-2 (Very Low)	N/A	Very Low
41	Satisfaction With Life Scale	SWLS	Diener, 1985	Moderate	I	-2 (Very Low)	N/A	Very Low
42	World health organisation quality of life-BREF	WHOQOL-BREF	WHOQOL, 1998	Moderate	I	-2 (Very Low)	N/A	Very Low
43	Zarit Burden Interview	ZBI	Zarit, 1980	Moderate	I	-2 (Very Low)	N/A	Very Low

## Sheet: COSMIN Summary
	PROM	Content Validity			Overall Content Validity	Quality of Evidence		KEY
		Relevance	Comprehensiveness	Comprehensibility					+	Sufficient
	AIS					Very Low			±	Inconsistent
	BDI					Very Low			-	Insufficient
	BHS					Very Low
	Brief COPE					Very Low
	BSFC					Very Low
	CarerQoL					Very Low
	CBI					Very Low
	CES-D-10					Very Low
	CFS					Very Low
	CFS-Physical					Very Low
	CNS					Very Low
	CPQ					Low
	CSI					Very Low
	DAS					Very Low
	EQ-5D-5L					Low
	EWBS					Very Low
	FACIT-Sp					Very Low
	FSSQ					Very Low
	GHQ					Very Low
	HADS					Very Low
	LiSat-11					Very Low
	MCQ-30					Very Low
	MPSS					Very Low
	MQOL					Very Low
	PANAS					Very Low
	PHQ-9					Very Low
	POMS-SF					Very Low
	Q-LES-Q-SF					Very Low
	QOLLTI-F					Very Low
	QUAL-E (fam)					Low
	RAND-36					Very Low
	SAS					Very Low
	SDS					Very Low
	SF-12					Very Low
	SF-36					Very Low
	SF-36 MCS					Very Low
	SF-36 V2					Very Low
	STAI-X					Very Low
	STAI-Y1					Very Low
	STAI-Y1 & Y2					Very Low
	SWLS					Very Low
	WHOQOL-BREF					Very Low
	ZBI					Very Low

## Sheet: In Text Table 
Instrument	Instrument Development Study			Review Ratings			Overall Ratings			Overall Content Validity	Quality of Evidence
	Relevance	Comprehensiveness	Comprehensibility	Relevance	Comprehensiveness	Comprehensibility	Relevance	Comprehensiveness	Comprehensibility
AIS	?	-	-	±	-	±	±	-	-	-	Very Low
BDI	-	?	?	±	-	+	-	-	+	±	Very Low
BHS	±	-	?	±	-	+	±	-	+	±	Very Low
Brief COPE	±	-	-	-	-	+	±	-	±	±	Very Low
BSFC	-	-	-	±	±	+	-	-	±	-	Very Low
CarerQoL	±	+	+	±	-	+	±	±	+	±	Very Low
CBI	±	-	-	±	-	+	±	-	±	±	Very Low
CES-D-10	-	?	?	+	-	+	±	-	+	±	Very Low
CFS	±	-	-	±	-	±	±	-	-	-	Very Low
CFS-Physical	±	-	-	±	-	±	±	-	-	-	Very Low
CNS	±	-	-	+	-	+	±	-	±	±	Very Low
CPQ	±	-	?	-	-	+	±	-	+	±	Low
CSI	±	?	?	±	-	±	±	-	±	±	Very Low
DAS	±	-	-	-	-	-	±	-	-	-	Very Low
EQ-5D-5L	±	?	+	+	-	+	±	-	+	±	Low
EWBS	-	-	-	±	-	+	-	-	±	-	Very Low
FACIT-Sp	±	-	-	±	-	±	±	-	-	-	Very Low
FSSQ	±	-	-	-	-	+	±	-	±	±	Very Low
GHQ	±	-	-	±	-	±	±	-	-	-	Very Low
HADS	-	?	?	+	-	+	±	-	+	±	Very Low
LiSat-11	-	-	-	-	-	+	-	-	±	-	Very Low
MCQ-30	±	-	-	+	-	+	±	-	±	±	Very Low
MPSS	±	-	-	±	-	+	±	-	±	±	Very Low
MQOL	-	-	-	±	-	+	-	-	±	-	Very Low
PANAS	±	-	-	+	-	+	±	-	±	±	Very Low
PHQ-9	-	-	-	+	-	+	±	-	±	±	Very Low
POMS-SF	±	-	-	+	-	+	±	-	±	±	Very Low
Q-LES-Q-SF	-	-	-	+	-	+	±	-	±	±	Very Low
QOLLTI-F	-	-	-	±	-	-	-	-	-	-	Very Low
QUAL-E (fam)	±	?	?	-	-	±	±	-	±	±	Low
RAND-36	?	?	?	+	-	+	+	-	+	±	Very Low
SAS	±	?	?	+	-	+	±	-	+	±	Very Low
SDS	±	?	?	+	-	+	±	-	+	±	Very Low
SF-12	-	?	?	+	-	+	±	-	+	±	Very Low
SF-36	?	?	?	+	-	+	+	-	+	±	Very Low
SF-36 MCS	?	?	?	+	-	+	+	-	+	±	Very Low
SF-36 V2	?	?	?	+	-	+	+	-	+	±	Very Low
STAI-X	±	?	?	+	-	+	±	-	+	±	Very Low
STAI-Y1	±	-	-	+	-	+	±	-	±	±	Very Low
STAI-Y1 & Y2	±	-	-	+	-	+	±	-	±	±	Very Low
SWLS	-	?	?	-	-	+	-	-	+	±	Very Low
WHOQOL-BREF	+	?	?	+	-	+	+	-	+	±	Very Low
ZBI	-	?	?	±	-	+	-	-	+	±	Very Low

## Sheet: Data Synthesis Rules
	Rules for synthesis applied:
	Content validity rating per study				Overall content validity ratings						Overall ratings per PROM
	The RELEVANCE RATING is +, the COMPREHENSIVENESS RATING is +, and the COMPREHENSIBILITY RATING is +	+			Relevance	Comprehensiveness	Comprehensibility		OVERALL RATING††		PROM development study	Content validity study*	Rating of reviewers	OVERALL RATINGS PER PROM†
	The RELEVANCE RATING is -, the COMPREHENSIVENESS RATING is -, and the COMPREHENSIBILITY RATING is -	-		IF:	+	+	+	THEN:	+	IF:	+	+	+	+
	At least one of the ratings is + and at least one of the ratings is -	±		IF:	-	-	-	THEN:	-	IF:	-	-	-	-
	Two or more of the ratings are rated ?	?		IF:	±	±	±	THEN:	±	IF:	±	±	±	±
	From Terwee CB, Prinsen C, Chiarotto A, de Vet H, Bouter LM, Alonso J, Westerman MJ, Patrick DL, Mokkink LB: COSMIN methodology for assessing the content validity of PROMs–user manual. 2018.			IF:	?	?	?	THEN:	?	IF:	?	?	?	?
				IF:	+	+	-	THEN:	±	IF:	+	+	-	+
				IF:	+	-	-	THEN:	±	IF:	+	-	-	-
				IF:	+	-	+	THEN:	±	IF:	+	-	+	±
	††Equal weight applied to relevance, comprehensiveness, and comprehensibility			IF:	-	+	+	THEN:	±	IF:	-	+	+	+
	*Synthesised ratings for '?' are the same as if this element was missing, as ratings are based on available evidence only			IF:	-	-	+	THEN:	±	IF:	-	-	+	-
	†Greater weight applied to content validity study, then development study, then reviewer ratings			IF:	-	+	-	THEN:	±	IF:	-	+	-	±
				IF:	+	+	±	THEN:	+	IF:	+	+	±	+
				IF:	+	±	±	THEN:	±	IF:	+	±	±	±
				IF:	+	±	+	THEN:	+	IF:	+	±	+	+
				IF:	±	+	+	THEN:	+	IF:	±	+	+	+
				IF:	±	±	+	THEN:	±	IF:	±	±	+	±
				IF:	±	+	±	THEN:	±	IF:	±	+	±	+
				IF:	-	-	±	THEN:	-	IF:	-	-	±	-
				IF:	-	±	±	THEN:	±	IF:	-	±	±	±
				IF:	-	±	-	THEN:	-	IF:	-	±	-	-
				IF:	±	±	-	THEN:	±	IF:	±	±	-	±
				IF:	±	-	-	THEN:	-	IF:	±	-	-	-
				IF:	±	-	±	THEN:	±	IF:	±	-	±	-
				IF:	+	+	?	THEN:	+	IF:	+	+	?	+
				IF:	+	?	?	THEN:	+	IF:	+	?	?	+
				IF:	+	?	+	THEN:	+	IF:	+	?	+	+
				IF:	?	+	+	THEN:	+	IF:	?	+	+	+
				IF:	?	?	+	THEN:	+	IF:	?	?	+	+
				IF:	?	+	?	THEN:	+	IF:	?	+	?	+
				IF:	-	-	?	THEN:	-	IF:	-	-	?	-
				IF:	-	?	?	THEN:	-	IF:	-	?	?	-
				IF:	-	?	-	THEN:	-	IF:	-	?	-	-
				IF:	?	-	-	THEN:	-	IF:	?	-	-	-
				IF:	?	?	-	THEN:	-	IF:	?	?	-	-
				IF:	?	-	?	THEN:	-	IF:	?	-	?	-
				IF:	±	±	?	THEN:	±	IF:	±	±	?	±
				IF:	±	?	?	THEN:	±	IF:	±	?	?	±
				IF:	±	?	±	THEN:	±	IF:	±	?	±	±
				IF:	?	±	±	THEN:	±	IF:	?	±	±	±
				IF:	?	?	±	THEN:	±	IF:	?	?	±	±
				IF:	?	±	?	THEN:	±	IF:	?	±	?	±
				IF:	+	-	±	THEN:	±	IF:	+	-	±	±
				IF:	+	-	?	THEN:	±	IF:	+	-	?	-
				IF:	+	±	-	THEN:	±	IF:	+	±	-	±
				IF:	+	±	?	THEN:	±	IF:	+	±	?	±
				IF:	+	?	-	THEN:	±	IF:	+	?	-	±
				IF:	+	?	±	THEN:	±	IF:	+	?	±	+
				IF:	-	+	±	THEN:	±	IF:	-	+	±	±
				IF:	-	+	?	THEN:	±	IF:	-	+	?	±
				IF:	-	±	+	THEN:	±	IF:	-	±	+	±
				IF:	-	±	?	THEN:	±	IF:	-	±	?	±
				IF:	-	?	+	THEN:	±	IF:	-	?	+	±
				IF:	-	?	±	THEN:	±	IF:	-	?	±	-
				IF:	±	+	-	THEN:	±	IF:	±	+	-	±
				IF:	±	+	?	THEN:	+	IF:	±	+	?	+
				IF:	±	-	+	THEN:	±	IF:	±	-	+	±
				IF:	±	-	?	THEN:	±	IF:	±	-	?	-
				IF:	±	?	+	THEN:	±	IF:	±	?	+	±
				IF:	±	?	-	THEN:	±	IF:	±	?	-	±
				IF:	?	+	-	THEN:	±	IF:	?	+	-	+
				IF:	?	+	±	THEN:	±	IF:	?	+	±	+
				IF:	?	-	+	THEN:	±	IF:	?	-	+	-
				IF:	?	-	±	THEN:	±	IF:	?	-	±	-
				IF:	?	±	+	THEN:	±	IF:	?	±	+	±
				IF:	?	±	-	THEN:	±	IF:	?	±	-	±
